# Supplementary material for: Di-μ-sulfato-bis­{[bis­(3,5-dimethyl­pyrazol-1-yl)methane]copper(II)}
Source: Acta Crystallogr Sect E Struct Rep Online. 2008 Sep 6;64(Pt 10):m1242. doi: 10.1107/S1600536808027840 (PMC2959271; doi:10.1107/S1600536808027840)
Supplement: Supplementary file 1 [file e-64-m1242-sup1.cif]

##############################################################################
###                                                                        ###
###        Electronic paper (Acta Crystallographica Section E)             ###
###                                                                        ###
##############################################################################
#                                                                            #
# This CIF contains the data in a paper accepted for publication in Acta     #
# Crystallographica Section E. It conforms to the requirements of Notes      #
# for Authors for Section E, and has been peer reviewed under the auspices   #
# of the IUCr Commission on Journals.                                        #
#                                                                            #
# Full details of the Crystallographic Information File format               #
# are given in the paper "The Crystallographic Information File (CIF):       #
# a New Standard Archive File for Crystallography" by S. R. Hall, F. H.      #
# Allen and I. D. Brown [Acta Cryst. (1991), A47, 655-685].                  #
#                                                                            #
# The current version of the core CIF dictionary is obtainable from          #
# ftp://ftp.iucr.org/pub/cif_core.dic. The current version number is 2.4.    #
#                                                                            #
# Software is freely available for graphical display of the structure(s) in  #
# this CIF.  For information consult the CIF home page http://www.iucr.org/  #
# cif/home.html                                                              #
#                                                                            #
# This file may be used for bona fide research purposes within the           #
# scientific community so long as proper attribution is given to the journal # 
# article from which it was obtained.                                        #
#                                                                            #
##############################################################################
                                             
data_I
_audit_creation_method     SHELXL97
_chemical_name_systematic
;
Di-\m-sulfato-bis{[bis(3,5-dimethylpyrazol-1-yl)methane]copper(II)}
;
_chemical_name_common     ?
_chemical_formula_moiety     'C22 H32 Cu2 N8 O8 S2'
_chemical_formula_sum     'C22 H32 Cu2 N8 O8 S2'
_chemical_formula_iupac     '[Cu2 (S O4)2 (C11 H16 N4)2]'
_chemical_formula_weight     727.76
_chemical_melting_point     ?
_symmetry_cell_setting     monoclinic
_symmetry_space_group_name_H-M     'P 21/n'
_symmetry_space_group_name_Hall     '-P 2yn'
loop_
    _symmetry_equiv_pos_as_xyz
    'x, y, z'
    '-x+1/2, y+1/2, -z+1/2'
    '-x, -y, -z'
    'x-1/2, -y-1/2, z-1/2'
_cell_length_a     7.5293(15)
_cell_length_b     10.734(2)
_cell_length_c     17.740(4)
_cell_angle_alpha     90.00
_cell_angle_beta     99.73(3)
_cell_angle_gamma     90.00
_cell_volume     1413.2(5)
_cell_formula_units_Z     2
_cell_measurement_reflns_used     4573
_cell_measurement_theta_min     3.0043
_cell_measurement_theta_max     25.3491
_cell_measurement_temperature     291(2)
_exptl_crystal_description     block
_exptl_crystal_colour     green
_exptl_crystal_size_max     0.22
_exptl_crystal_size_mid     0.19
_exptl_crystal_size_min     0.19
_exptl_crystal_density_diffrn     1.710
_exptl_crystal_density_meas     ?
_exptl_crystal_density_method     'not measured'
_exptl_crystal_F_000     748
_exptl_absorpt_coefficient_mu     1.714
_exptl_absorpt_correction_type     multi-scan
_exptl_absorpt_process_details     '(Jacobson, 1998)'
_exptl_absorpt_correction_T_min     0.7042
_exptl_absorpt_correction_T_max     0.7365
_exptl_special_details
;
;
_diffrn_ambient_temperature     291(2)
_diffrn_radiation_type     MoK\a
_diffrn_radiation_wavelength     0.71073
_diffrn_radiation_source     'fine-focus sealed tube'
_diffrn_radiation_monochromator     graphite
_diffrn_measurement_device_type     'Rigaku Mercury'
_diffrn_measurement_method     \w
_diffrn_detector_area_resol_mean     14.6306
_diffrn_reflns_number     13344
_diffrn_reflns_av_R_equivalents     0.0390
_diffrn_reflns_av_sigmaI/netI     0.0331
_diffrn_reflns_theta_min     3.01
_diffrn_reflns_theta_max     25.35
_diffrn_reflns_theta_full     25.35
_diffrn_measured_fraction_theta_max     0.999
_diffrn_measured_fraction_theta_full     0.999
_diffrn_reflns_limit_h_min     -9
_diffrn_reflns_limit_h_max     9
_diffrn_reflns_limit_k_min     -12
_diffrn_reflns_limit_k_max     12
_diffrn_reflns_limit_l_min     -21
_diffrn_reflns_limit_l_max     21
_diffrn_standards_number     0
_diffrn_standards_interval_count     0
_diffrn_standards_interval_time     0
_diffrn_standards_decay_%     0
_refine_special_details
;
;
_reflns_number_total     2580
_reflns_number_gt     2253
_reflns_threshold_expression     I>2\s(I)
_refine_ls_structure_factor_coef     Fsqd
_refine_ls_matrix_type     full
_refine_ls_R_factor_all     0.0539
_refine_ls_R_factor_gt     0.0451
_refine_ls_wR_factor_gt     0.1073
_refine_ls_wR_factor_ref     0.1124
_refine_ls_goodness_of_fit_ref     1.066
_refine_ls_restrained_S_all     1.066
_refine_ls_number_reflns     2580
_refine_ls_number_parameters     194
_refine_ls_number_restraints     0
_refine_ls_hydrogen_treatment     constr
_refine_ls_weighting_scheme     calc
_refine_ls_weighting_details
       'calc w = 1/[\s^2^(Fo^2^)+(0.0540P)^2^+2.0475P] where P=(Fo^2^+2Fc^2^)/3'
_atom_sites_solution_hydrogens     geom
_atom_sites_solution_primary     direct
_atom_sites_solution_secondary     difmap
_refine_ls_shift/su_max     0.000
_refine_ls_shift/su_mean     0.000
_refine_diff_density_max     0.460
_refine_diff_density_min     -0.418
_refine_ls_extinction_method     none
_refine_ls_extinction_coef     ?
loop_
    _atom_type_symbol
    _atom_type_description
    _atom_type_scat_dispersion_real
    _atom_type_scat_dispersion_imag
    _atom_type_scat_source
    'C' 'C' 0.0033 0.0016
                         'International Tables Vol C Tables 4.2.6.8 and 6.1.1.4'
    'H' 'H' 0.0000 0.0000
                         'International Tables Vol C Tables 4.2.6.8 and 6.1.1.4'
    'N' 'N' 0.0061 0.0033
                         'International Tables Vol C Tables 4.2.6.8 and 6.1.1.4'
    'O' 'O' 0.0106 0.0060
                         'International Tables Vol C Tables 4.2.6.8 and 6.1.1.4'
    'S' 'S' 0.1246 0.1234
                         'International Tables Vol C Tables 4.2.6.8 and 6.1.1.4'
    'Cu' 'Cu' 0.3201 1.2651
                         'International Tables Vol C Tables 4.2.6.8 and 6.1.1.4'
_computing_data_collection     'CrystalClear (Rigaku/MSC, 2001)'
_computing_cell_refinement     'CrystalClear (Rigaku/MSC, 2001)'
_computing_data_reduction     'CrystalStructure (Rigaku/MSC, 2004)'
_computing_structure_solution     'SHELXS97 (Sheldrick, 2008)'
_computing_structure_refinement     'SHELXL97 (Sheldrick, 2008)'
_computing_molecular_graphics     'SHELXTL (Sheldrick, 2008)'
_computing_publication_material     'SHELXTL (Sheldrick, 2008)'
loop_
    _atom_site_type_symbol
    _atom_site_label
    _atom_site_fract_x
    _atom_site_fract_y
    _atom_site_fract_z
    _atom_site_U_iso_or_equiv
    _atom_site_adp_type
    _atom_site_calc_flag
    _atom_site_refinement_flags
    _atom_site_occupancy
    _atom_site_disorder_assembly
    _atom_site_disorder_group
    Cu Cu1 -0.00166(6) 0.33244(4) 0.03099(2) 0.03196(18) Uani d . 1 . .
    S S1 -0.08737(12) 0.41689(8) -0.10738(5) 0.0301(2) Uani d . 1 . .
    O O1 -0.2040(4) 0.3437(3) -0.06474(16) 0.0422(7) Uani d . 1 . .
    O O2 0.0920(3) 0.4113(3) -0.05419(15) 0.0431(7) Uani d . 1 . .
    O O3 -0.0756(4) 0.3645(3) -0.18102(15) 0.0461(7) Uani d . 1 . .
    O O4 -0.1457(4) 0.5477(3) -0.11429(16) 0.0444(7) Uani d . 1 . .
    N N1 -0.1409(4) 0.2717(3) 0.10764(17) 0.0316(7) Uani d . 1 . .
    N N2 -0.0581(4) 0.1991(3) 0.16697(17) 0.0330(7) Uani d . 1 . .
    N N3 0.1848(4) 0.1141(3) 0.11191(17) 0.0316(7) Uani d . 1 . .
    N N4 0.1593(4) 0.1722(3) 0.04242(17) 0.0315(7) Uani d . 1 . .
    C C1 -0.3116(5) 0.2839(4) 0.1176(2) 0.0343(9) Uani d . 1 . .
    C C2 -0.3360(6) 0.2205(4) 0.1837(2) 0.0411(10) Uani d . 1 . .
    H H2 -0.4423 0.2152 0.2036 0.049 Uiso calc R 1 . .
    C C3 -0.1745(6) 0.1674(4) 0.2137(2) 0.0365(9) Uani d . 1 . .
    C C4 -0.1213(7) 0.0889(5) 0.2836(3) 0.0557(13) Uani d . 1 . .
    H H4A -0.0814 0.0089 0.2691 0.084 Uiso calc R 1 . .
    H H4B -0.2230 0.0785 0.3092 0.084 Uiso calc R 1 . .
    H H4C -0.0253 0.1291 0.3175 0.084 Uiso calc R 1 . .
    C C5 -0.4425(5) 0.3586(4) 0.0638(2) 0.0433(10) Uani d . 1 . .
    H H5A -0.3832 0.4307 0.0478 0.065 Uiso calc R 1 . .
    H H5B -0.5399 0.3843 0.0888 0.065 Uiso calc R 1 . .
    H H5C -0.4889 0.3089 0.0198 0.065 Uiso calc R 1 . .
    C C6 0.1344(5) 0.1810(4) 0.1760(2) 0.0331(8) Uani d . 1 . .
    H H6A 0.1751 0.1348 0.2228 0.040 Uiso calc R 1 . .
    H H6B 0.1939 0.2615 0.1807 0.040 Uiso calc R 1 . .
    C C7 0.2597(5) -0.0001(4) 0.1088(2) 0.0360(9) Uani d . 1 . .
    C C8 0.2818(6) -0.0156(4) 0.0345(2) 0.0418(10) Uani d . 1 . .
    H H8 0.3300 -0.0851 0.0140 0.050 Uiso calc R 1 . .
    C C9 0.2187(5) 0.0921(4) -0.0045(2) 0.0340(9) Uani d . 1 . .
    C C10 0.3072(7) -0.0825(4) 0.1768(3) 0.0509(11) Uani d . 1 . .
    H H10A 0.4025 -0.0449 0.2123 0.076 Uiso calc R 1 . .
    H H10B 0.3462 -0.1619 0.1609 0.076 Uiso calc R 1 . .
    H H10C 0.2034 -0.0936 0.2009 0.076 Uiso calc R 1 . .
    C C11 0.2141(6) 0.1216(5) -0.0874(2) 0.0495(11) Uani d . 1 . .
    H H11A 0.0912 0.1305 -0.1123 0.074 Uiso calc R 1 . .
    H H11B 0.2701 0.0552 -0.1111 0.074 Uiso calc R 1 . .
    H H11C 0.2779 0.1979 -0.0920 0.074 Uiso calc R 1 . .
loop_
    _atom_site_aniso_label
    _atom_site_aniso_U_11
    _atom_site_aniso_U_22
    _atom_site_aniso_U_33
    _atom_site_aniso_U_12
    _atom_site_aniso_U_13
    _atom_site_aniso_U_23
    Cu1 0.0298(3) 0.0404(3) 0.0263(3) 0.00246(19) 0.0063(2) 0.00527(19)
    S1 0.0345(5) 0.0300(5) 0.0251(5) -0.0015(4) 0.0034(4) -0.0014(4)
    O1 0.0415(16) 0.0482(17) 0.0366(15) -0.0127(13) 0.0059(13) 0.0060(13)
    O2 0.0328(15) 0.064(2) 0.0313(14) -0.0037(13) 0.0025(12) 0.0067(14)
    O3 0.063(2) 0.0462(17) 0.0285(14) 0.0050(14) 0.0053(14) -0.0078(13)
    O4 0.0621(19) 0.0333(15) 0.0372(15) 0.0054(14) 0.0068(14) 0.0024(12)
    N1 0.0287(16) 0.0381(18) 0.0286(16) 0.0030(14) 0.0066(13) 0.0039(14)
    N2 0.0355(18) 0.0353(17) 0.0287(16) 0.0059(14) 0.0069(14) 0.0051(14)
    N3 0.0357(17) 0.0299(16) 0.0297(16) 0.0044(14) 0.0068(14) -0.0006(14)
    N4 0.0336(17) 0.0320(17) 0.0293(16) 0.0045(13) 0.0062(14) 0.0010(13)
    C1 0.033(2) 0.034(2) 0.038(2) 0.0010(16) 0.0112(17) -0.0067(17)
    C2 0.041(2) 0.044(2) 0.043(2) -0.0049(19) 0.0210(19) 0.0026(19)
    C3 0.044(2) 0.034(2) 0.035(2) -0.0025(17) 0.0155(19) 0.0045(17)
    C4 0.068(3) 0.059(3) 0.044(3) 0.004(2) 0.023(2) 0.023(2)
    C5 0.028(2) 0.057(3) 0.045(2) 0.0065(19) 0.0064(19) 0.002(2)
    C6 0.039(2) 0.035(2) 0.0249(18) 0.0016(17) 0.0035(16) 0.0009(16)
    C7 0.034(2) 0.029(2) 0.043(2) 0.0028(16) 0.0017(17) 0.0007(17)
    C8 0.046(2) 0.035(2) 0.044(2) 0.0067(18) 0.0077(19) -0.0071(19)
    C9 0.031(2) 0.034(2) 0.037(2) 0.0013(16) 0.0057(17) -0.0069(17)
    C10 0.069(3) 0.035(2) 0.047(3) 0.011(2) 0.003(2) 0.005(2)
    C11 0.057(3) 0.059(3) 0.034(2) 0.010(2) 0.011(2) -0.008(2)
_geom_special_details
;
;
loop_
    _geom_bond_atom_site_label_1
    _geom_bond_atom_site_label_2
    _geom_bond_site_symmetry_2
    _geom_bond_distance
    _geom_bond_publ_flag
    Cu1 N1 . 1.963(3) ?
    Cu1 O2 . 1.964(3) ?
    Cu1 O1 . 2.085(3) ?
    Cu1 N4 . 2.094(3) ?
    Cu1 O4 3_565 2.125(3) ?
    Cu1 S1 . 2.5939(11) ?
    S1 O3 . 1.439(3) ?
    S1 O4 . 1.470(3) ?
    S1 O1 . 1.479(3) ?
    S1 O2 . 1.513(3) ?
    O4 Cu1 3_565 2.125(3) ?
    N1 C1 . 1.333(5) ?
    N1 N2 . 1.372(4) ?
    N2 C3 . 1.348(5) ?
    N2 C6 . 1.444(5) ?
    N3 C7 . 1.354(5) ?
    N3 N4 . 1.366(4) ?
    N3 C6 . 1.449(5) ?
    N4 C9 . 1.326(5) ?
    C1 C2 . 1.394(5) ?
    C1 C5 . 1.486(6) ?
    C2 C3 . 1.367(6) ?
    C2 H2 . 0.9300 ?
    C3 C4 . 1.497(6) ?
    C4 H4A . 0.9600 ?
    C4 H4B . 0.9600 ?
    C4 H4C . 0.9600 ?
    C5 H5A . 0.9600 ?
    C5 H5B . 0.9600 ?
    C5 H5C . 0.9600 ?
    C6 H6A . 0.9700 ?
    C6 H6B . 0.9700 ?
    C7 C8 . 1.365(5) ?
    C7 C10 . 1.489(6) ?
    C8 C9 . 1.390(6) ?
    C8 H8 . 0.9300 ?
    C9 C11 . 1.499(5) ?
    C10 H10A . 0.9600 ?
    C10 H10B . 0.9600 ?
    C10 H10C . 0.9600 ?
    C11 H11A . 0.9600 ?
    C11 H11B . 0.9600 ?
    C11 H11C . 0.9600 ?
loop_
    _geom_angle_atom_site_label_1
    _geom_angle_atom_site_label_2
    _geom_angle_atom_site_label_3
    _geom_angle_site_symmetry_1
    _geom_angle_site_symmetry_3
    _geom_angle
    _geom_angle_publ_flag
    N1 Cu1 O2 . . 168.29(12) ?
    N1 Cu1 O1 . . 100.44(11) ?
    O2 Cu1 O1 . . 69.90(11) ?
    N1 Cu1 N4 . . 91.60(12) ?
    O2 Cu1 N4 . . 98.70(12) ?
    O1 Cu1 N4 . . 117.24(12) ?
    N1 Cu1 O4 . 3_565 89.80(12) ?
    O2 Cu1 O4 . 3_565 93.50(11) ?
    O1 Cu1 O4 . 3_565 139.06(11) ?
    N4 Cu1 O4 . 3_565 101.80(12) ?
    N1 Cu1 S1 . . 134.03(9) ?
    O2 Cu1 S1 . . 35.47(8) ?
    O1 Cu1 S1 . . 34.73(8) ?
    N4 Cu1 S1 . . 115.22(9) ?
    O4 Cu1 S1 3_565 . 117.63(8) ?
    O3 S1 O4 . . 111.17(17) ?
    O3 S1 O1 . . 112.93(18) ?
    O4 S1 O1 . . 110.82(18) ?
    O3 S1 O2 . . 111.43(17) ?
    O4 S1 O2 . . 108.23(17) ?
    O1 S1 O2 . . 101.81(16) ?
    O3 S1 Cu1 . . 132.76(13) ?
    O4 S1 Cu1 . . 115.83(12) ?
    O1 S1 Cu1 . . 53.44(11) ?
    O2 S1 Cu1 . . 48.89(11) ?
    S1 O1 Cu1 . . 91.83(14) ?
    S1 O2 Cu1 . . 95.64(14) ?
    S1 O4 Cu1 . 3_565 114.00(17) ?
    C1 N1 N2 . . 106.1(3) ?
    C1 N1 Cu1 . . 134.3(3) ?
    N2 N1 Cu1 . . 119.6(2) ?
    C3 N2 N1 . . 110.9(3) ?
    C3 N2 C6 . . 129.9(3) ?
    N1 N2 C6 . . 118.6(3) ?
    C7 N3 N4 . . 111.8(3) ?
    C7 N3 C6 . . 130.3(3) ?
    N4 N3 C6 . . 117.8(3) ?
    C9 N4 N3 . . 105.1(3) ?
    C9 N4 Cu1 . . 136.3(3) ?
    N3 N4 Cu1 . . 117.0(2) ?
    N1 C1 C2 . . 109.3(3) ?
    N1 C1 C5 . . 121.1(3) ?
    C2 C1 C5 . . 129.6(4) ?
    C3 C2 C1 . . 107.3(3) ?
    C3 C2 H2 . . 126.4 ?
    C1 C2 H2 . . 126.4 ?
    N2 C3 C2 . . 106.4(3) ?
    N2 C3 C4 . . 122.8(4) ?
    C2 C3 C4 . . 130.8(4) ?
    C3 C4 H4A . . 109.5 ?
    C3 C4 H4B . . 109.5 ?
    H4A C4 H4B . . 109.5 ?
    C3 C4 H4C . . 109.5 ?
    H4A C4 H4C . . 109.5 ?
    H4B C4 H4C . . 109.5 ?
    C1 C5 H5A . . 109.5 ?
    C1 C5 H5B . . 109.5 ?
    H5A C5 H5B . . 109.5 ?
    C1 C5 H5C . . 109.5 ?
    H5A C5 H5C . . 109.5 ?
    H5B C5 H5C . . 109.5 ?
    N2 C6 N3 . . 111.7(3) ?
    N2 C6 H6A . . 109.3 ?
    N3 C6 H6A . . 109.3 ?
    N2 C6 H6B . . 109.3 ?
    N3 C6 H6B . . 109.3 ?
    H6A C6 H6B . . 107.9 ?
    N3 C7 C8 . . 105.6(3) ?
    N3 C7 C10 . . 123.2(4) ?
    C8 C7 C10 . . 131.1(4) ?
    C7 C8 C9 . . 107.0(4) ?
    C7 C8 H8 . . 126.5 ?
    C9 C8 H8 . . 126.5 ?
    N4 C9 C8 . . 110.4(3) ?
    N4 C9 C11 . . 121.7(4) ?
    C8 C9 C11 . . 127.9(4) ?
    C7 C10 H10A . . 109.5 ?
    C7 C10 H10B . . 109.5 ?
    H10A C10 H10B . . 109.5 ?
    C7 C10 H10C . . 109.5 ?
    H10A C10 H10C . . 109.5 ?
    H10B C10 H10C . . 109.5 ?
    C9 C11 H11A . . 109.5 ?
    C9 C11 H11B . . 109.5 ?
    H11A C11 H11B . . 109.5 ?
    C9 C11 H11C . . 109.5 ?
    H11A C11 H11C . . 109.5 ?
    H11B C11 H11C . . 109.5 ?
data_global
_journal_date_recd_electronic     2008-06-29
_journal_date_accepted     2008-08-30
_journal_name_full     'Acta Crystallographica, Section E'
_journal_year     2008
_journal_volume     64
_journal_issue     10
_journal_page_first     m1242
_journal_page_last     m1242
_journal_paper_category     QM
_journal_coeditor_code     CS2085
_publ_contact_author_name     'XingCong Wang'
_publ_contact_author_address
;
Jiangxi Key Laboratory of Organic Chemistry
Jiangxi Science and Technology Normal University
Nanchang 330013
People's Republic of China
;
_publ_contact_author_email     'jxstnu116@yahoo.cn'
_publ_contact_author_fax     ?
_publ_contact_author_phone     '+86 791-3805183'
_publ_section_title
;
Di-\m-sulfato-bis{[bis(3,5-dimethylpyrazol-1-yl)methane]copper(II)}
;
loop_
    _publ_author_name
    _publ_author_address
    'Wu, YanLi'
;
Jiangxi Key Laboratory of Organic Chemistry
Jiangxi Science and Technology Normal University
Nanchang 330013
People's Republic of China
;
    'Wang, XingCong'
;
Jiangxi Key Laboratory of Organic Chemistry
Jiangxi Science and Technology Normal University
Nanchang 330013
People's Republic of China
;
    'You, XiuLi'
;
Jiangxi Key Laboratory of Organic Chemistry
Jiangxi Science and Technology Normal University
Nanchang 330013
People's Republic of China
;
