# Supplementary material for: Di-μ-sulfato-bis­{[bis­(3,5-dimethyl­pyrazol-1-yl)methane]copper(II)}
Source: Acta Crystallogr Sect E Struct Rep Online. 2008 Sep 6;64(Pt 10):m1242. doi: 10.1107/S1600536808027840 (PMC2959271; doi:10.1107/S1600536808027840)
Supplement: Supplementary file 2 [file e-64-m1242-Isup2.hkl]

# 
# h,k,l, Fc-squared, Fo-squared, sigma(Fo-squared) and status flag 
# 
data_I
_shelx_title ' a in P2(1)/n' 
_shelx_refln_list_code          4 
_shelx_F_calc_maximum      211.26 
_exptl_crystal_F_000       748.00 
_reflns_d_resolution_high  0.8301 
 
loop_ 
 _symmetry_equiv_pos_as_xyz 
 'x, y, z' 
 '-x+1/2, y+1/2, -z+1/2' 
 '-x, -y, -z' 
 'x-1/2, -y-1/2, z-1/2' 
 
_cell_length_a     7.5293 
_cell_length_b    10.7342 
_cell_length_c    17.7403 
_cell_angle_alpha  90.000 
_cell_angle_beta   99.726 
_cell_angle_gamma  90.000 
 
_shelx_F_squared_multiplier     1.000 
 
loop_ 
 _refln_index_h 
 _refln_index_k 
 _refln_index_l 
 _refln_F_squared_calc 
 _refln_F_squared_meas 
 _refln_F_squared_sigma 
 _refln_observed_status 
   2   0   0      133.84      107.14      8.70 o 
   4   0   0      467.43      410.49     30.34 o 
   6   0   0     1024.50     1032.91     43.57 o 
   8   0   0      109.64      153.00     33.10 o 
   1   1   0     9566.61     9481.56     53.06 o 
   2   1   0      202.08      205.42      7.26 o 
   3   1   0     1140.03     1077.67     15.46 o 
   4   1   0     2230.32     2486.20     31.67 o 
   5   1   0        3.29       17.91      4.27 o 
   6   1   0        0.85       23.79      5.86 o 
   7   1   0       10.76       31.08      6.17 o 
   8   1   0       21.37       24.64     18.58 o 
   0   2   0     2799.50     2764.28     28.14 o 
   1   2   0     6152.73     6581.87     41.11 o 
   2   2   0     3514.88     3581.06     27.43 o 
   3   2   0       44.92       47.74      5.22 o 
   4   2   0      530.45      414.28     11.95 o 
   5   2   0      281.72      230.02     11.95 o 
   6   2   0     2643.51     2710.29     48.82 o 
   7   2   0        1.22       18.34      5.03 o 
   8   2   0       50.52       61.95     13.07 o 
   1   3   0     2065.20     1881.43     18.48 o 
   2   3   0       79.12      107.97      6.26 o 
   3   3   0    11721.93    12345.05    116.79 o 
   4   3   0      835.89      682.00     15.44 o 
   5   3   0     1495.05     1481.98     26.61 o 
   6   3   0       92.76       39.37     17.91 o 
   7   3   0     1063.12     1093.55     34.57 o 
   8   3   0       49.79       84.49     15.74 o 
   0   4   0    15124.86    14886.05    122.90 o 
   1   4   0     2263.92     2403.81     22.42 o 
   2   4   0     2713.17     2815.09     34.51 o 
   3   4   0       59.69       60.96      6.91 o 
   4   4   0      321.30      296.14     11.18 o 
   5   4   0      550.54      541.77     16.62 o 
   6   4   0       11.98       12.51      9.77 o 
   7   4   0       47.93       39.94     10.46 o 
   8   4   0        1.43        8.63     14.35 o 
   1   5   0        9.99       18.34      5.27 o 
   2   5   0       38.59       41.38      4.63 o 
   3   5   0      271.08      265.11     10.44 o 
   4   5   0      332.54      374.59     17.61 o 
   5   5   0     3008.65     2938.09     58.08 o 
   6   5   0      118.80       82.89     12.95 o 
   7   5   0      453.61      454.25     27.56 o 
   8   5   0        0.04       -4.42     11.98 o 
   0   6   0     1755.42     1983.78     38.90 o 
   1   6   0     1195.18     1247.84     21.86 o 
   2   6   0     1664.08     1601.53     26.06 o 
   3   6   0       11.76       21.88      8.56 o 
   4   6   0     4778.68     4997.53     71.00 o 
   5   6   0      148.08      108.69     12.88 o 
   6   6   0     2036.84     2111.94     58.57 o 
   7   6   0       20.49       30.96     10.66 o 
   1   7   0        1.90       14.07      7.58 o 
   2   7   0      150.08      156.73     11.96 o 
   3   7   0     1020.94     1002.37     27.90 o 
   4   7   0      137.52      151.58     14.47 o 
   5   7   0     1233.65     1203.31     41.41 o 
   6   7   0      381.93      370.04     32.92 o 
   7   7   0       40.50       41.48     12.76 o 
   0   8   0     1279.07     1163.06     39.25 o 
   1   8   0       94.48       81.74      7.89 o 
   2   8   0     1198.56     1254.91     30.88 o 
   3   8   0        0.05       15.32      7.69 o 
   4   8   0       12.38        4.77     11.80 o 
   5   8   0        1.74        7.78      9.92 o 
   6   8   0      207.91      198.79     27.05 o 
   7   8   0       23.72       33.67     13.43 o 
   1   9   0     1142.24     1138.30     27.35 o 
   2   9   0      108.95       79.59     11.49 o 
   3   9   0     1018.63      948.24     38.48 o 
   4   9   0      434.22      427.78     30.02 o 
   5   9   0      853.57      931.17     49.65 o 
   6   9   0        0.72       27.96     13.51 o 
   0  10   0       33.07       21.52     14.35 o 
   1  10   0        3.38       17.99      7.87 o 
   2  10   0      251.47      184.27     21.84 o 
   3  10   0       96.89       73.41     18.82 o 
   4  10   0       47.89       48.78     13.87 o 
   5  10   0       10.77       23.46     12.69 o 
   1  11   0      176.60      174.01     27.14 o 
   2  11   0      111.89       83.18     13.89 o 
   3  11   0      458.55      488.35     37.51 o 
   4  11   0       78.90       54.74     15.15 o 
   0  12   0     1344.67     1475.78    126.79 o 
   1  12   0        0.81       23.13     11.91 o 
   2  12   0      216.81      284.32     26.03 o 
   3  12   0        3.09        9.30     17.34 o 
  -9   0   1      334.88      357.43     66.85 o 
  -7   0   1      222.62      261.99     21.35 o 
  -5   0   1     1696.01     1806.02     34.70 o 
  -3   0   1      452.93      247.39     11.79 o 
   1   0   1    34285.42    33485.83    350.36 o 
   3   0   1      448.50      455.54     14.23 o 
   5   0   1      936.27      883.07     34.48 o 
   7   0   1     1392.71     1481.56     65.15 o 
  -8   1   1        1.17       17.53      7.81 o 
  -7   1   1      640.80      644.31     25.52 o 
  -6   1   1       83.28       97.60      8.97 o 
  -5   1   1      843.64      844.95     17.96 o 
  -4   1   1       24.81       14.17      4.77 o 
  -3   1   1      339.90      358.85      9.87 o 
  -2   1   1    44629.55    44225.69    246.20 o 
  -1   1   1     1985.12     1948.43     15.81 o 
   1   1   1       85.93       64.84      3.62 o 
   2   1   1     4058.22     3921.70     29.75 o 
   3   1   1     1201.79     1237.68     16.17 o 
   4   1   1      383.15      341.32     14.96 o 
   5   1   1        1.15        8.21      7.10 o 
   6   1   1        4.60       20.26      5.82 o 
   7   1   1      178.98      203.05     18.35 o 
   8   1   1      287.05      293.10     27.34 o 
  -8   2   1        2.99        7.62     17.36 o 
  -7   2   1      309.51      294.59     18.87 o 
  -6   2   1      829.78      840.07     29.65 o 
  -5   2   1     1672.04     1636.02     28.56 o 
  -4   2   1       81.06       72.90      6.80 o 
  -3   2   1      545.13      509.81     10.90 o 
  -2   2   1     2491.11     2391.00     21.96 o 
  -1   2   1      625.63      727.53     11.52 o 
   0   2   1     7207.18     7460.28     44.06 o 
   1   2   1    11588.59    12730.02     94.72 o 
   2   2   1     4325.64     4395.60     31.30 o 
   3   2   1     1347.90     1286.75     21.21 o 
   4   2   1     4483.46     4926.79     57.88 o 
   5   2   1     1678.56     1667.19     28.57 o 
   6   2   1       57.30       41.63      7.05 o 
   7   2   1      709.21      692.59     24.02 o 
   8   2   1      277.59      254.27     30.76 o 
  -8   3   1      372.24      316.88     48.10 o 
  -7   3   1        9.23        7.87      6.68 o 
  -6   3   1     1709.06     1690.94     36.81 o 
  -5   3   1     1830.42     1848.03     31.13 o 
  -4   3   1    10556.15    11364.23    102.35 o 
  -3   3   1      151.47      184.99      7.86 o 
  -2   3   1     6780.81     6419.94     44.43 o 
  -1   3   1     4757.95     4639.99     32.87 o 
   0   3   1    11791.56    11678.26     73.91 o 
   1   3   1      259.40      327.01      8.50 o 
   2   3   1     6194.73     6350.29     43.49 o 
   3   3   1     1976.51     2153.18     28.48 o 
   4   3   1     4720.20     4592.27     55.39 o 
   5   3   1      136.04      154.01      9.12 o 
   6   3   1      156.52      178.89     17.42 o 
   7   3   1      390.96      395.88     21.01 o 
   8   3   1      652.23      689.19     46.39 o 
  -8   4   1      340.87      285.10     26.88 o 
  -7   4   1        5.55       25.57      8.81 o 
  -6   4   1      458.92      417.47     18.83 o 
  -5   4   1      907.73      960.36     22.75 o 
  -4   4   1       67.76       41.39      5.35 o 
  -3   4   1      406.08      439.89     13.25 o 
  -2   4   1     1838.25     1906.62     21.96 o 
  -1   4   1     8647.49     8148.43     53.26 o 
   0   4   1      342.69      391.67     10.65 o 
   1   4   1     1879.69     1663.73     19.08 o 
   2   4   1      428.78      401.49     10.35 o 
   3   4   1      388.51      458.44     12.39 o 
   4   4   1      523.59      425.60     13.30 o 
   5   4   1     1385.79     1401.20     27.75 o 
   6   4   1        2.16       18.39      7.44 o 
   7   4   1       67.25       31.00      8.76 o 
   8   4   1       55.84       55.31     14.21 o 
  -8   5   1      151.75      148.53     27.51 o 
  -7   5   1       74.16       68.47     10.63 o 
  -6   5   1     2838.87     2858.90     94.20 o 
  -5   5   1      289.46      281.59     16.94 o 
  -4   5   1     1129.15     1067.52     22.25 o 
  -3   5   1       49.76       33.23      5.22 o 
  -2   5   1      419.11      437.56     12.78 o 
  -1   5   1        4.45        8.32      4.93 o 
   0   5   1        3.54       10.69      4.05 o 
   1   5   1      200.88      219.00      9.53 o 
   2   5   1      888.49      851.69     16.36 o 
   3   5   1       62.24       28.22      3.83 o 
   4   5   1     2576.52     2615.82     38.54 o 
   5   5   1       18.38       31.64      5.59 o 
   6   5   1      789.58      745.53     29.18 o 
   7   5   1        1.66       12.40      8.89 o 
   8   5   1       51.25       35.69     19.84 o 
  -7   6   1     1253.82     1274.70     64.50 o 
  -6   6   1       27.48       28.28     14.54 o 
  -5   6   1     2176.13     2278.29     44.19 o 
  -4   6   1       25.37       26.08      5.48 o 
  -3   6   1     1320.05     1270.05     24.30 o 
  -2   6   1      414.72      380.25     12.17 o 
  -1   6   1     1933.17     1999.85     29.86 o 
   0   6   1      301.45      347.42     16.07 o 
   1   6   1     1131.75     1028.06     19.62 o 
   2   6   1        6.43       10.30      7.70 o 
   3   6   1     3095.35     3230.96     46.43 o 
   4   6   1      287.58      270.65     12.03 o 
   5   6   1     3676.00     3761.16     95.49 o 
   6   6   1      103.94       76.88     14.32 o 
   7   6   1     1525.03     1573.47     93.26 o 
  -7   7   1       34.85       31.06     10.51 o 
  -6   7   1      412.95      371.57     28.63 o 
  -5   7   1       97.23       72.17     13.17 o 
  -4   7   1      680.83      671.00     19.31 o 
  -3   7   1      231.31      236.84     12.87 o 
  -2   7   1      425.92      478.91     16.04 o 
  -1   7   1     1183.43     1215.73     23.18 o 
   0   7   1       16.33       39.22      4.36 o 
   1   7   1      679.14      613.87     15.65 o 
   2   7   1     1085.33     1210.46     24.20 o 
   3   7   1      390.32      396.53     14.89 o 
   4   7   1     1418.83     1424.97     27.64 o 
   5   7   1      238.96      197.72     14.03 o 
   6   7   1      358.11      354.25     23.85 o 
   7   7   1        4.77        0.76     15.89 o 
  -7   8   1       11.90       26.85     13.52 o 
  -6   8   1        8.70       31.21     11.58 o 
  -5   8   1       11.16       23.76     10.53 o 
  -4   8   1       62.57       61.08     12.58 o 
  -3   8   1      580.73      570.52     20.61 o 
  -2   8   1       94.83       91.33      9.19 o 
  -1   8   1     1588.17     1568.74     30.09 o 
   0   8   1      279.74      295.22     12.68 o 
   1   8   1     1419.68     1416.20     39.69 o 
   2   8   1     1141.21     1186.48     28.73 o 
   3   8   1       93.49       81.06      9.95 o 
   4   8   1       26.33       34.44      6.94 o 
   5   8   1      237.42      213.01     24.49 o 
   6   8   1       80.92       52.87     11.75 o 
  -6   9   1      164.00      144.46     23.80 o 
  -5   9   1       45.83       47.58     14.20 o 
  -4   9   1      910.68     1025.61     53.10 o 
  -3   9   1      177.53      196.32     15.68 o 
  -2   9   1      947.38      927.48     25.87 o 
  -1   9   1        0.19        0.55      9.47 o 
   0   9   1     2217.51     2270.04     41.03 o 
   1   9   1        6.30       18.50      8.15 o 
   2   9   1      176.87      166.41     17.68 o 
   3   9   1      159.81      191.06     18.59 o 
   4   9   1     1988.92     1846.83    117.31 o 
   5   9   1       13.96       52.44     12.88 o 
   6   9   1      298.83      353.24     32.82 o 
  -5  10   1      218.14      134.55     36.04 o 
  -4  10   1      338.97      371.74     26.45 o 
  -3  10   1       68.03       54.49     14.60 o 
  -2  10   1      224.32      239.42     20.59 o 
  -1  10   1       39.82       41.58      9.25 o 
   0  10   1      137.12      107.28     17.38 o 
   1  10   1       56.91       31.10      8.58 o 
   2  10   1       44.63       42.32     10.34 o 
   3  10   1        1.41        1.05      7.15 o 
   4  10   1       50.58       35.20     16.96 o 
   5  10   1      279.03      249.90     34.38 o 
  -4  11   1       40.65       32.79     25.17 o 
  -3  11   1        0.62       19.47      9.62 o 
  -2  11   1      991.12     1125.61     57.12 o 
  -1  11   1       19.23       22.74     11.85 o 
   0  11   1        4.49       30.11      9.85 o 
   1  11   1       20.95       33.24      9.53 o 
   2  11   1      420.04      408.01     26.56 o 
   3  11   1       14.86       33.01     12.03 o 
   4  11   1       18.50       27.60     12.04 o 
  -3  12   1      247.72      257.60     24.93 o 
  -2  12   1        8.07       20.66      8.82 o 
  -1  12   1     1168.17     1342.77     82.70 o 
   0  12   1       39.93       47.82     11.37 o 
   1  12   1      389.17      415.98     40.72 o 
   2  12   1        8.91       22.72     19.00 o 
   3  12   1       96.19       80.94     17.85 o 
  -8   0   2      337.96      339.82     28.51 o 
  -6   0   2      803.56      699.85     32.34 o 
  -4   0   2     6753.00     6282.12    107.98 o 
  -2   0   2    22709.75    21521.93    232.73 o 
   2   0   2     1318.22     1324.96     21.31 o 
   4   0   2     6543.10     7022.98     99.89 o 
   6   0   2     1008.03     1135.26     61.31 o 
   8   0   2      708.55      784.47    109.42 o 
  -9   1   2       23.45       31.16     12.80 o 
  -8   1   2       83.15       68.16     11.58 o 
  -7   1   2       76.03       54.90      9.25 o 
  -6   1   2     1774.81     1793.55     41.85 o 
  -5   1   2      418.54      379.65     13.49 o 
  -4   1   2       34.76       45.03      5.99 o 
  -3   1   2     4588.53     4331.12     37.07 o 
  -2   1   2      119.71      135.29      8.01 o 
  -1   1   2     4065.23     3953.00     26.17 o 
   0   1   2     7185.20     7381.00     48.67 o 
   1   1   2     5638.13     5550.85     39.15 o 
   2   1   2     2309.39     2252.61     18.30 o 
   3   1   2      202.90      204.68      7.80 o 
   4   1   2      273.92      248.30      8.99 o 
   5   1   2       93.29      117.26      9.18 o 
   6   1   2     2097.30     2141.99     34.66 o 
   7   1   2      393.15      478.88     17.95 o 
   8   1   2       20.82       43.15     14.37 o 
  -8   2   2      172.44      176.92     23.90 o 
  -7   2   2     2076.52     2143.91     66.70 o 
  -6   2   2     1693.65     1739.08     43.95 o 
  -5   2   2     1004.31      968.87     25.71 o 
  -4   2   2        3.70       17.00      6.15 o 
  -3   2   2      841.15      805.33     13.86 o 
  -2   2   2     1269.35     1233.36     15.80 o 
  -1   2   2      145.96      228.28      8.45 o 
   0   2   2       23.57       34.87      6.31 o 
   1   2   2    21362.73    22782.96    131.24 o 
   2   2   2     4651.96     4506.89     31.63 o 
   3   2   2     4357.48     4452.94     35.85 o 
   4   2   2     3233.95     3456.66     55.73 o 
   5   2   2      901.58      872.30     18.37 o 
   6   2   2      233.91      192.09     17.33 o 
   7   2   2      420.41      465.91     20.57 o 
   8   2   2      167.05      122.33     23.39 o 
  -8   3   2       38.56       19.75     10.53 o 
  -7   3   2      792.53      845.32     29.88 o 
  -6   3   2      490.97      489.73     23.17 o 
  -5   3   2     5738.03     5878.38     73.75 o 
  -4   3   2      701.46      631.55     16.34 o 
  -3   3   2     2308.32     2260.82     25.20 o 
  -2   3   2     2501.40     2367.75     26.53 o 
  -1   3   2     7236.74     6750.62     44.36 o 
   0   3   2    16809.47    17408.19    108.21 o 
   1   3   2     3840.72     3493.50     26.62 o 
   2   3   2     1004.30     1090.04     14.50 o 
   3   3   2     7057.66     7011.10     69.33 o 
   4   3   2      351.61      347.90     15.85 o 
   5   3   2      386.81      326.62     14.31 o 
   6   3   2      442.44      429.48     16.21 o 
   7   3   2     1243.69     1347.60     50.92 o 
   8   3   2        6.23       20.51     28.03 o 
  -8   4   2        3.62        9.98     18.92 o 
  -7   4   2      180.55      135.71     16.84 o 
  -6   4   2      297.63      272.21     17.53 o 
  -5   4   2       46.78       44.77      6.30 o 
  -4   4   2     1931.08     2016.04     26.53 o 
  -3   4   2     1709.24     1729.56     25.00 o 
  -2   4   2     4749.83     4874.70     40.45 o 
  -1   4   2     1985.12     1883.39     20.13 o 
   0   4   2     2880.58     2725.58     24.98 o 
   1   4   2       80.28       48.78      4.12 o 
   2   4   2        3.10       20.00      3.61 o 
   3   4   2      905.21      811.04     16.79 o 
   4   4   2      100.36      153.91     13.74 o 
   5   4   2       23.50       25.63      4.18 o 
   6   4   2      118.90      102.77     17.03 o 
   7   4   2       98.79       76.30     12.20 o 
   8   4   2       99.83       82.92     25.52 o 
  -8   5   2        1.84       12.16     10.32 o 
  -7   5   2      379.99      383.81     28.27 o 
  -6   5   2        3.66       26.97      6.44 o 
  -5   5   2      977.69      944.56     28.24 o 
  -4   5   2      159.35      159.55     11.82 o 
  -3   5   2      301.49      360.79     12.21 o 
  -2   5   2      593.99      529.89     13.81 o 
  -1   5   2      193.85      213.63      9.04 o 
   0   5   2      201.71      214.58      8.41 o 
   1   5   2     2660.11     2817.24     33.25 o 
   2   5   2     2726.15     2982.14     35.68 o 
   3   5   2     1138.81     1005.14     19.22 o 
   4   5   2      366.52      329.31     12.53 o 
   5   5   2     1802.77     1789.19     31.78 o 
   6   5   2        1.95        2.73      7.09 o 
   7   5   2       48.52       53.81     12.30 o 
   8   5   2       52.05       60.82     22.78 o 
  -8   6   2      709.69      664.40     44.09 o 
  -7   6   2       71.45       57.27     12.50 o 
  -6   6   2     1281.50     1272.98     46.49 o 
  -5   6   2       32.31       51.39      7.50 o 
  -4   6   2     1165.15     1156.36     25.13 o 
  -3   6   2        5.74       26.45      4.69 o 
  -2   6   2      907.41      971.15     19.76 o 
  -1   6   2      159.09      173.34      8.93 o 
   0   6   2     3296.07     3417.68     43.26 o 
   1   6   2      328.41      338.07     11.16 o 
   2   6   2     2451.72     2382.94     27.24 o 
   3   6   2      772.31      779.44     19.00 o 
   4   6   2     4082.48     4346.08     80.59 o 
   5   6   2        3.24       28.59      9.27 o 
   6   6   2     1305.18     1359.30     53.15 o 
   7   6   2        0.24       35.88     11.60 o 
  -7   7   2      250.58      304.39     44.61 o 
  -6   7   2        2.07       27.31     11.06 o 
  -5   7   2      467.48      484.11     27.27 o 
  -4   7   2       22.37       29.40      7.77 o 
  -3   7   2       94.25      113.34      7.53 o 
  -2   7   2      833.37      882.93     20.60 o 
  -1   7   2        6.71       16.78      3.72 o 
   0   7   2     2438.35     2531.98     29.11 o 
   1   7   2      114.19      113.54      7.43 o 
   2   7   2      754.27      722.24     17.58 o 
   3   7   2      581.12      581.29     17.34 o 
   4   7   2       33.04       31.55      6.83 o 
   5   7   2     1926.56     1902.37     55.28 o 
   6   7   2        6.80        1.56      8.56 o 
   7   7   2        4.46       14.42     11.15 o 
  -7   8   2        0.44       14.51     12.87 o 
  -6   8   2        7.24       39.43     12.20 o 
  -5   8   2       12.96       56.33     15.00 o 
  -4   8   2       53.15       46.39     13.50 o 
  -3   8   2      266.86      299.04     19.36 o 
  -2   8   2     1660.71     1654.20     36.85 o 
  -1   8   2      365.63      361.33     14.36 o 
   0   8   2      279.33      233.27     11.89 o 
   1   8   2     1387.00     1310.04     26.27 o 
   2   8   2      262.76      250.70     16.53 o 
   3   8   2      173.25      244.13     14.68 o 
   4   8   2      246.79      234.21     14.13 o 
   5   8   2        3.57        7.64     13.98 o 
   6   8   2      370.57      305.61     36.26 o 
  -6   9   2       82.09       77.65     18.88 o 
  -5   9   2      502.79      516.65     34.26 o 
  -4   9   2      318.17      346.30     27.24 o 
  -3   9   2      261.46      285.37     16.66 o 
  -2   9   2       30.00       42.74      9.03 o 
  -1   9   2     2934.61     3039.69     68.58 o 
   0   9   2      252.85      280.85     22.61 o 
   1   9   2      221.30      175.75     19.84 o 
   2   9   2       78.53       61.70     13.34 o 
   3   9   2      855.51      869.34     36.70 o 
   4   9   2       51.02       40.17     12.12 o 
   5   9   2      805.79      842.52     56.13 o 
   6   9   2       47.82       58.07     16.50 o 
  -5  10   2      326.36      361.76     27.96 o 
  -4  10   2       59.30       46.07     13.89 o 
  -3  10   2      354.83      326.80     25.49 o 
  -2  10   2      243.19      242.83     27.92 o 
  -1  10   2        7.97       22.94      5.64 o 
   0  10   2       94.36       57.92      8.91 o 
   1  10   2      349.15      310.98     19.10 o 
   2  10   2      195.10      194.39     20.83 o 
   3  10   2      370.32      406.78     25.39 o 
   4  10   2       52.30       52.13     12.50 o 
   5  10   2      211.38      174.22     24.15 o 
  -4  11   2       91.78       37.33     12.66 o 
  -3  11   2      495.35      521.40     39.66 o 
  -2  11   2       55.85       73.37     15.82 o 
  -1  11   2      250.23      278.11     30.90 o 
   0  11   2       47.04       37.89     10.17 o 
   1  11   2      671.01      752.76     55.71 o 
   2  11   2       22.98       26.61     10.65 o 
   3  11   2        2.10       15.27     13.40 o 
   4  11   2       70.15       76.71     17.84 o 
  -3  12   2       49.86       20.36     15.33 o 
  -2  12   2      462.40      493.82     32.58 o 
  -1  12   2       33.76       58.98     13.08 o 
   0  12   2      571.28      640.08     52.39 o 
   1  12   2        6.10       36.20     12.12 o 
   2  12   2      163.47      141.51     21.27 o 
   3  12   2       18.65       18.24     10.51 o 
  -9   0   3      186.86      130.61     34.93 o 
  -7   0   3      898.90      901.66     46.83 o 
  -5   0   3     4375.64     4503.39     78.29 o 
  -3   0   3     2118.89     1756.88     30.23 o 
  -1   0   3    10380.51    10297.33    205.66 o 
   1   0   3     1326.80     1550.53     22.13 o 
   3   0   3     3283.11     3489.64     40.22 o 
   5   0   3     5635.92     6290.33    104.23 o 
   7   0   3     1186.01     1248.05     48.36 o 
  -9   1   3      163.15      112.20     23.54 o 
  -8   1   3        7.68       15.62     10.41 o 
  -7   1   3     1195.74     1257.10     42.62 o 
  -6   1   3     1298.33     1282.94     31.61 o 
  -5   1   3      799.01      663.68     17.40 o 
  -4   1   3     1637.97     1452.50     23.48 o 
  -3   1   3      185.57      201.93      9.11 o 
  -2   1   3     3209.83     3122.41     27.82 o 
  -1   1   3     2102.55     2083.56     18.17 o 
   0   1   3      620.41      567.39      6.40 o 
   1   1   3     4117.99     4538.88     29.01 o 
   2   1   3       86.96      114.80      6.33 o 
   3   1   3     3490.09     3582.38     28.44 o 
   4   1   3      886.44      866.81     14.82 o 
   5   1   3      897.74      910.89     18.56 o 
   6   1   3      286.38      356.73     12.05 o 
   7   1   3     1370.29     1381.42     37.03 o 
   8   1   3      383.33      417.17     71.95 o 
  -8   2   3      561.63      593.92     35.42 o 
  -7   2   3      534.09      497.35     22.61 o 
  -6   2   3     2196.94     2255.03     54.56 o 
  -5   2   3      836.01      870.22     21.89 o 
  -4   2   3      242.69      209.50     11.85 o 
  -3   2   3       30.68       32.64      4.16 o 
  -2   2   3       30.15       35.29      5.29 o 
  -1   2   3      529.38      659.79     12.51 o 
   0   2   3     1793.74     1961.59     25.99 o 
   1   2   3     6298.02     6347.03     42.71 o 
   2   2   3     6274.84     6518.90     42.06 o 
   3   2   3      763.74      659.31     11.74 o 
   4   2   3     4411.09     4304.94     50.94 o 
   5   2   3      934.38      858.09     17.10 o 
   6   2   3      476.36      463.98     16.30 o 
   7   2   3       48.30       42.47      8.78 o 
   8   2   3       91.12       87.47     27.41 o 
  -8   3   3      145.38      115.42     15.44 o 
  -7   3   3      552.83      550.59     31.25 o 
  -6   3   3     2450.67     2512.40     45.49 o 
  -5   3   3      233.27      227.11     11.90 o 
  -4   3   3     3562.16     3615.95     47.13 o 
  -3   3   3       26.17       24.48      4.30 o 
  -2   3   3     1973.83     1723.80     20.30 o 
  -1   3   3     3538.50     3254.15     33.04 o 
   0   3   3    13762.24    13986.07     92.32 o 
   1   3   3     4282.93     4342.89     32.70 o 
   2   3   3     5928.80     6271.51     45.95 o 
   3   3   3      142.15      138.41      8.14 o 
   4   3   3     1575.74     1573.69     20.63 o 
   5   3   3     2156.25     2155.77     35.92 o 
   6   3   3      717.64      714.19     25.94 o 
   7   3   3        0.97       18.75      7.47 o 
   8   3   3      391.81      328.31     44.74 o 
  -8   4   3       10.07       32.59     10.51 o 
  -7   4   3      343.01      319.21     23.68 o 
  -6   4   3      125.46      105.07     13.77 o 
  -5   4   3       57.26       52.69      9.11 o 
  -4   4   3      810.97      758.65     18.72 o 
  -3   4   3      937.38      984.20     18.54 o 
  -2   4   3     7072.19     7041.65     53.70 o 
  -1   4   3      840.89      691.15     12.77 o 
   0   4   3     5307.80     5284.12     40.46 o 
   1   4   3      108.78       98.12      5.76 o 
   2   4   3     1578.30     1401.46     20.19 o 
   3   4   3      151.53      128.01      8.04 o 
   4   4   3        1.94       21.27      5.34 o 
   5   4   3     1699.76     1755.81     39.43 o 
   6   4   3       64.12       57.07      8.28 o 
   7   4   3       67.68       54.24     12.53 o 
   8   4   3       42.54       28.23     17.99 o 
  -8   5   3      144.43      159.12     26.09 o 
  -7   5   3      106.44      117.01     18.83 o 
  -6   5   3       71.24       56.96     11.30 o 
  -5   5   3       44.78       63.65     10.14 o 
  -4   5   3        1.64       24.33      6.02 o 
  -3   5   3     1855.88     1774.52     28.40 o 
  -2   5   3     1898.88     2130.18     28.71 o 
  -1   5   3     1425.31     1427.65     20.95 o 
   0   5   3     3802.09     3826.14     41.75 o 
   1   5   3      657.42      707.72     15.81 o 
   2   5   3     2889.40     2838.28     37.05 o 
   3   5   3     1657.32     1589.60     21.91 o 
   4   5   3     1289.57     1310.20     24.54 o 
   5   5   3        6.79       11.68      7.41 o 
   6   5   3        7.06       24.04      8.44 o 
   7   5   3       59.10       40.24      9.80 o 
  -8   6   3        0.28       12.93     13.38 o 
  -7   6   3      894.48      853.96     49.77 o 
  -6   6   3      396.89      342.03     22.15 o 
  -5   6   3      229.60      235.80     24.53 o 
  -4   6   3        4.47       18.17      6.80 o 
  -3   6   3      251.70      270.70     11.41 o 
  -2   6   3        1.27       18.73      6.85 o 
  -1   6   3     3961.15     4195.51     51.62 o 
   0   6   3      676.31      670.67     16.63 o 
   1   6   3      508.18      405.64     11.80 o 
   2   6   3     1201.31     1229.03     24.32 o 
   3   6   3     6691.01     7174.92     91.06 o 
   4   6   3      293.41      325.89     18.12 o 
   5   6   3      907.87      814.41     27.91 o 
   6   6   3        0.95        4.62      9.36 o 
   7   6   3      233.94      172.45     29.48 o 
  -7   7   3        1.45       26.24     15.15 o 
  -6   7   3      158.85      126.14     21.02 o 
  -5   7   3       44.49       48.69     13.12 o 
  -4   7   3       36.04       48.10      7.73 o 
  -3   7   3      614.44      702.26     19.17 o 
  -2   7   3        5.43       26.96      4.95 o 
  -1   7   3     2871.90     2826.64     41.40 o 
   0   7   3      452.91      455.12     12.92 o 
   1   7   3      663.18      646.35     17.71 o 
   2   7   3      322.22      330.67     12.72 o 
   3   7   3      290.00      287.46     17.50 o 
   4   7   3      451.01      410.03     16.34 o 
   5   7   3        2.11       24.20      6.85 o 
   6   7   3        1.93       21.35      8.22 o 
   7   7   3       86.15       76.11     17.92 o 
  -7   8   3       33.78       41.73     26.55 o 
  -6   8   3       84.93       71.04     17.12 o 
  -5   8   3      234.02      264.37     30.43 o 
  -4   8   3        5.89       13.23      7.18 o 
  -3   8   3     1015.29     1034.50     30.00 o 
  -2   8   3     3076.66     3179.31     66.71 o 
  -1   8   3      634.93      598.99     17.67 o 
   0   8   3     1341.16     1308.97     26.71 o 
   1   8   3       71.42       49.01      6.00 o 
   2   8   3      209.83      251.03     16.81 o 
   3   8   3       26.91       25.34      6.64 o 
   4   8   3      198.96      204.58     15.03 o 
   5   8   3      601.65      554.37     32.25 o 
   6   8   3        1.14       14.11      9.82 o 
  -6   9   3       95.21       74.38     17.42 o 
  -5   9   3       46.27       59.02     15.77 o 
  -4   9   3      728.58      769.81     42.96 o 
  -3   9   3       77.70       64.83     23.45 o 
  -2   9   3     1005.03     1007.00     35.62 o 
  -1   9   3     1419.19     1441.04     33.47 o 
   0   9   3      971.03      981.37     27.13 o 
   1   9   3       11.77       17.79      6.20 o 
   2   9   3      436.42      362.51     20.00 o 
   3   9   3       34.04       38.55      8.92 o 
   4   9   3      375.96      391.24     37.27 o 
   5   9   3      408.00      427.47     45.92 o 
   6   9   3      358.34      354.34     30.31 o 
  -5  10   3        9.74       27.43     24.07 o 
  -4  10   3      218.43      184.28     31.15 o 
  -3  10   3       85.51       54.02     13.63 o 
  -2  10   3      113.55      110.49     15.42 o 
  -1  10   3       90.10       80.78     15.54 o 
   0  10   3      195.24      185.82     19.84 o 
   1  10   3      142.13      108.47     15.12 o 
   2  10   3      127.02      114.42     14.30 o 
   3  10   3      345.45      372.23     28.60 o 
   4  10   3      452.79      436.73     37.76 o 
   5  10   3      109.97       71.20     23.87 o 
  -4  11   3      222.64      233.47     30.34 o 
  -3  11   3      206.71      219.61     29.16 o 
  -2  11   3      143.44       98.91     20.59 o 
  -1  11   3        6.38       16.37     22.68 o 
   0  11   3      193.53      204.93     20.78 o 
   1  11   3       66.34       77.38     24.15 o 
   2  11   3       72.58       55.69     11.93 o 
   3  11   3      140.37       99.59     18.82 o 
   4  11   3        5.71       27.48     12.42 o 
  -3  12   3      300.81      358.51     30.00 o 
  -2  12   3        2.41      -14.39     14.39 o 
  -1  12   3      869.15      854.54     44.86 o 
   0  12   3       34.81       23.15     18.01 o 
   1  12   3       16.02       24.11      9.88 o 
   2  12   3       18.38       50.20     15.93 o 
  -8   0   4      697.84      681.84     44.89 o 
  -6   0   4     3674.37     3601.85     99.33 o 
  -4   0   4     4023.11     4324.78     70.70 o 
  -2   0   4     4579.82     4297.78     47.27 o 
   0   0   4     2031.23     2102.13     27.57 o 
   2   0   4     4675.10     5051.21     74.42 o 
   4   0   4     6179.82     7002.57    163.80 o 
   6   0   4      602.73      644.74     18.45 o 
   8   0   4      378.71      525.18     72.81 o 
  -9   1   4        5.22       16.07     10.84 o 
  -8   1   4      638.11      732.06     33.94 o 
  -7   1   4      153.99      118.68     16.89 o 
  -6   1   4     1618.69     1618.88     42.18 o 
  -5   1   4      991.45      917.03     22.15 o 
  -4   1   4      118.70       61.31      7.91 o 
  -3   1   4      945.52      786.79     14.63 o 
  -2   1   4     4734.91     4714.44     35.55 o 
  -1   1   4       73.22      109.84      7.24 o 
   0   1   4      671.78      751.22     10.16 o 
   1   1   4      342.17      284.75      7.44 o 
   2   1   4     7159.76     7312.61     44.02 o 
   3   1   4     3571.38     3818.46     41.72 o 
   4   1   4     3868.45     4047.34     33.21 o 
   5   1   4     2028.30     2258.55     33.06 o 
   6   1   4      469.46      428.33     10.58 o 
   7   1   4      344.36      352.02     25.74 o 
   8   1   4       94.70       27.25     31.29 o 
  -8   2   4       39.22       53.46     11.55 o 
  -7   2   4     1189.30     1281.51     44.07 o 
  -6   2   4      434.43      416.17     19.20 o 
  -5   2   4     1600.72     1748.60     31.77 o 
  -4   2   4      532.82      589.49     15.59 o 
  -3   2   4      893.33      864.36     16.27 o 
  -2   2   4     1221.95     1144.72     15.31 o 
  -1   2   4      154.10      148.09      6.37 o 
   0   2   4     1144.84      965.94     16.31 o 
   1   2   4     5311.73     5217.99     36.92 o 
   2   2   4     1537.87     1582.20     16.26 o 
   3   2   4     5790.70     5990.11     58.95 o 
   4   2   4      389.60      330.69     12.15 o 
   5   2   4     1346.98     1222.25     21.62 o 
   6   2   4       35.44       26.36      5.54 o 
   7   2   4      336.02      318.37     32.65 o 
   8   2   4      164.99      145.04     29.65 o 
  -8   3   4      187.57      213.11     28.43 o 
  -7   3   4       48.45       55.34     11.23 o 
  -6   3   4       47.70       49.99      9.10 o 
  -5   3   4     1522.44     1616.60     30.05 o 
  -4   3   4      590.25      556.47     16.06 o 
  -3   3   4       17.18       16.10      5.55 o 
  -2   3   4        2.92        4.12      4.98 o 
  -1   3   4     4813.81     4567.37     49.60 o 
   0   3   4      380.36      390.46      7.73 o 
   1   3   4     4934.48     4649.60     32.69 o 
   2   3   4        7.81       18.54      3.77 o 
   3   3   4     8015.71     8436.67     91.22 o 
   4   3   4      683.27      620.07     14.14 o 
   5   3   4     1101.38     1119.49     25.51 o 
   6   3   4      370.41      397.02     17.95 o 
   7   3   4      751.94      734.47     32.61 o 
   8   3   4      311.32      258.19     40.71 o 
  -8   4   4      300.83      323.31     40.09 o 
  -7   4   4       41.23       29.68     10.86 o 
  -6   4   4      833.14      790.51     25.97 o 
  -5   4   4      312.05      334.39     15.17 o 
  -4   4   4       43.80       52.32      5.80 o 
  -3   4   4     7428.67     7740.85     78.84 o 
  -2   4   4      325.38      347.39      9.88 o 
  -1   4   4     5405.88     5301.66     44.12 o 
   0   4   4     1123.39     1199.30     16.73 o 
   1   4   4     6695.50     6904.22     49.99 o 
   2   4   4        5.97       12.29      4.03 o 
   3   4   4      283.88      283.70     10.68 o 
   4   4   4     1413.52     1456.37     24.86 o 
   5   4   4      263.19      262.13     21.07 o 
   6   4   4      150.66      117.19     15.67 o 
   7   4   4      305.32      325.92     27.47 o 
   8   4   4      126.04       54.19     26.78 o 
  -8   5   4       12.51       -7.52     12.31 o 
  -7   5   4       92.50       77.20     16.00 o 
  -6   5   4      177.74      136.48     22.99 o 
  -5   5   4        2.68       16.20      6.04 o 
  -4   5   4     1157.41     1078.72     23.14 o 
  -3   5   4     1320.59     1328.44     22.09 o 
  -2   5   4     6552.42     6502.30     67.37 o 
  -1   5   4      127.08      111.12      7.26 o 
   0   5   4     2543.07     2521.02     30.51 o 
   1   5   4     6496.65     6935.60     68.99 o 
   2   5   4     3273.49     3438.47     45.76 o 
   3   5   4      407.94      380.22     12.24 o 
   4   5   4      281.68      282.49     11.51 o 
   5   5   4       35.86       30.18      6.17 o 
   6   5   4       42.92       41.86     10.39 o 
   7   5   4        0.77       10.19     11.68 o 
  -8   6   4      146.40       99.02     21.37 o 
  -7   6   4       16.04       20.95     18.31 o 
  -6   6   4      548.41      484.24     27.89 o 
  -5   6   4       21.90       26.98      7.39 o 
  -4   6   4        4.96       -0.28     10.16 o 
  -3   6   4      134.31      121.14      8.01 o 
  -2   6   4     3819.30     3862.20     37.48 o 
  -1   6   4      195.42      176.90      9.13 o 
   0   6   4     5493.22     5425.00     63.26 o 
   1   6   4        4.95        0.48      4.12 o 
   2   6   4     1314.57     1317.09     23.78 o 
   3   6   4        9.39       20.70      5.92 o 
   4   6   4      351.66      383.80     21.15 o 
   5   6   4       30.44       29.41      6.06 o 
   6   6   4      316.91      279.86     24.32 o 
   7   6   4        9.13        4.79     21.60 o 
  -7   7   4       45.47       11.08     12.72 o 
  -6   7   4       73.28       75.83     15.15 o 
  -5   7   4       44.86       37.59     12.67 o 
  -4   7   4      874.50      909.54     24.79 o 
  -3   7   4       33.18       28.72      5.98 o 
  -2   7   4     2363.67     2394.78     36.82 o 
  -1   7   4      845.63      750.68     17.98 o 
   0   7   4      467.36      448.77     14.56 o 
   1   7   4     1729.90     1710.65     28.83 o 
   2   7   4      432.03      361.75     13.93 o 
   3   7   4      149.30      135.58     10.11 o 
   4   7   4      102.98       97.21     11.13 o 
   5   7   4        2.70       33.82      6.59 o 
   6   7   4      246.91      287.70     35.20 o 
   7   7   4        0.72        5.40     19.80 o 
  -7   8   4      119.73       67.27     16.88 o 
  -6   8   4      382.14      378.48     40.74 o 
  -5   8   4       32.82       51.83     13.98 o 
  -4   8   4      333.98      336.18     20.84 o 
  -3   8   4     1812.11     1876.05     45.89 o 
  -2   8   4      381.55      340.99     20.95 o 
  -1   8   4     2942.07     2968.22     46.50 o 
   0   8   4      249.34      234.49     15.73 o 
   1   8   4      373.36      325.17     18.19 o 
   2   8   4      161.68      185.72     16.12 o 
   3   8   4       11.98       13.30      5.06 o 
   4   8   4      527.96      501.38     20.40 o 
   5   8   4       60.60       44.86     12.18 o 
   6   8   4      111.02       65.34     16.16 o 
  -6   9   4       84.56       55.81     15.61 o 
  -5   9   4       54.46       71.43     16.18 o 
  -4   9   4        0.12       13.48      8.27 o 
  -3   9   4     1156.42     1238.83     47.72 o 
  -2   9   4     1350.08     1261.69     48.11 o 
  -1   9   4      736.16      820.90     32.81 o 
   0   9   4      233.28      249.70     18.61 o 
   1   9   4       57.76       46.19     15.33 o 
   2   9   4       36.60       25.33      9.05 o 
   3   9   4      977.32      851.28     32.55 o 
   4   9   4      455.43      455.01     23.92 o 
   5   9   4       89.66       77.23     15.17 o 
  -5  10   4      269.86      210.41     34.83 o 
  -4  10   4        1.32      -13.66     13.66 o 
  -3  10   4       18.74       20.67     10.39 o 
  -2  10   4      190.39      196.40     26.49 o 
  -1  10   4      245.83      258.02     26.65 o 
   0  10   4      252.65      267.24     17.83 o 
   1  10   4       37.50       53.79     13.11 o 
   2  10   4       38.36       46.99     13.55 o 
   3  10   4      665.44      672.92     30.44 o 
   4  10   4      180.95      182.45     23.64 o 
   5  10   4      434.91      446.06     32.56 o 
  -4  11   4      178.66      132.56     37.95 o 
  -3  11   4      381.08      410.64     31.35 o 
  -2  11   4       30.04       18.14     11.74 o 
  -1  11   4       46.66       29.59     10.95 o 
   0  11   4      238.22      293.95     24.79 o 
   1  11   4        3.73       12.85     13.59 o 
   2  11   4      398.76      461.63     37.88 o 
   3  11   4        0.61        2.29     12.01 o 
   4  11   4      122.56       92.30     17.74 o 
  -3  12   4        6.41       37.31     30.09 o 
  -2  12   4       94.21       94.49     18.08 o 
  -1  12   4        2.46      -12.97     12.97 o 
   0  12   4      210.04      185.62     28.25 o 
   1  12   4        0.00       29.53     12.83 o 
   2  12   4       10.97       32.04     12.03 o 
  -9   0   5      101.31       48.02     16.80 o 
  -7   0   5      976.99     1060.74     55.54 o 
  -5   0   5     1654.06     1459.39     44.40 o 
  -3   0   5     1717.40     1801.84     32.70 o 
  -1   0   5      162.25      112.33     11.40 o 
   1   0   5      271.88      274.22      8.78 o 
   3   0   5    14828.58    15683.25    341.47 o 
   5   0   5     2542.19     2685.96     91.21 o 
   7   0   5       73.39       56.84     20.22 o 
  -9   1   5      188.51      208.78     25.89 o 
  -8   1   5      201.11      164.88     27.28 o 
  -7   1   5     2222.86     2289.10     70.64 o 
  -6   1   5      753.34      739.15     30.10 o 
  -5   1   5     2238.99     2321.38     38.26 o 
  -4   1   5      479.82      360.04     14.30 o 
  -3   1   5     1532.18     1372.20     27.34 o 
  -2   1   5        1.86        8.83      3.87 o 
  -1   1   5     1620.29     1592.98     19.82 o 
   0   1   5     1532.91     1399.55     16.38 o 
   1   1   5     2233.14     2037.52     17.60 o 
   2   1   5     1320.69     1358.95     13.21 o 
   3   1   5     3129.32     2859.32     50.95 o 
   4   1   5     3383.42     3755.67     72.92 o 
   5   1   5      852.07      868.06     33.72 o 
   6   1   5       97.74       96.43     21.24 o 
   7   1   5      316.33      288.85     64.74 o 
   8   1   5       98.47       86.09     28.47 o 
  -8   2   5      627.79      721.01     46.97 o 
  -7   2   5       12.68       13.63      5.92 o 
  -6   2   5      246.21      240.55     21.38 o 
  -5   2   5        1.69       15.16      5.42 o 
  -4   2   5     2910.38     2903.66     52.64 o 
  -3   2   5      740.23      726.81     15.22 o 
  -2   2   5     9766.59    10032.35     69.57 o 
  -1   2   5    11182.71    11253.85     71.52 o 
   0   2   5     3185.58     2993.41     28.95 o 
   1   2   5      828.58      772.91     10.69 o 
   2   2   5     7986.68     8094.17     55.22 o 
   3   2   5       41.90       46.71      5.77 o 
   4   2   5     2899.69     2923.22     38.60 o 
   5   2   5       97.91       80.58      9.27 o 
   6   2   5      330.67      333.90     53.86 o 
   7   2   5        0.74       33.15     16.89 o 
   8   2   5       25.96        8.61     21.27 o 
  -8   3   5      172.33      142.22     23.60 o 
  -7   3   5      259.88      247.97     18.78 o 
  -6   3   5      290.48      264.24     17.09 o 
  -5   3   5     1162.99     1226.65     25.33 o 
  -4   3   5      422.35      410.10     13.55 o 
  -3   3   5       85.44       75.89      6.15 o 
  -2   3   5     3555.03     3465.71     31.63 o 
  -1   3   5      122.80      131.92      5.53 o 
   0   3   5      371.82      308.51     10.19 o 
   1   3   5      637.58      736.63     14.74 o 
   2   3   5     3390.17     3453.11     37.21 o 
   3   3   5     1865.62     1944.25     26.78 o 
   4   3   5     1742.66     1780.79     27.84 o 
   5   3   5      151.12      139.33     14.81 o 
   6   3   5      304.49      301.81     13.05 o 
   7   3   5      100.12       52.66     25.44 o 
   8   3   5      154.53      127.64     33.86 o 
  -8   4   5      190.41      160.49     25.22 o 
  -7   4   5      349.31      372.26     34.40 o 
  -6   4   5      265.79      299.46     17.76 o 
  -5   4   5        5.01       19.24      3.54 o 
  -4   4   5     3354.33     3295.23     48.21 o 
  -3   4   5        5.40       32.47      7.56 o 
  -2   4   5     7467.81     7617.39     76.06 o 
  -1   4   5       43.97       43.64      5.79 o 
   0   4   5     4209.23     4327.62     55.86 o 
   1   4   5     2066.34     2233.81     31.83 o 
   2   4   5     4636.74     5099.45     56.16 o 
   3   4   5     1317.41     1284.85     18.36 o 
   4   4   5       44.60       33.50      4.45 o 
   5   4   5      216.25      217.83     16.93 o 
   6   4   5      361.91      387.23     16.50 o 
   7   4   5      300.21      328.94     55.62 o 
  -8   5   5       11.79       14.86     12.11 o 
  -7   5   5      594.59      610.69     34.02 o 
  -6   5   5      621.11      651.27     34.93 o 
  -5   5   5      943.49      974.34     27.12 o 
  -4   5   5      795.07      746.62     19.47 o 
  -3   5   5     2859.59     2737.92     31.34 o 
  -2   5   5     1821.58     1769.11     27.33 o 
  -1   5   5     3657.37     3822.33     42.61 o 
   0   5   5       39.79       22.53      6.68 o 
   1   5   5     1386.87     1281.42     23.13 o 
   2   5   5      432.75      438.69     11.34 o 
   3   5   5      498.68      517.18     13.77 o 
   4   5   5      403.92      406.75     20.04 o 
   5   5   5      202.28      204.02     18.46 o 
   6   5   5       75.09       38.72      8.47 o 
   7   5   5      701.78      714.17     59.64 o 
  -7   6   5      103.38       77.30     13.84 o 
  -6   6   5        2.29       11.47     11.28 o 
  -5   6   5        8.88       23.48     10.87 o 
  -4   6   5      507.50      482.50     25.38 o 
  -3   6   5       85.13       81.59      6.82 o 
  -2   6   5      175.10      177.80      9.93 o 
  -1   6   5    11372.01    11785.41    101.54 o 
   0   6   5       24.64       41.01      5.62 o 
   1   6   5     2714.70     2754.25     33.31 o 
   2   6   5       83.67       65.01      6.12 o 
   3   6   5       25.95       21.51      3.65 o 
   4   6   5      679.98      659.97     18.86 o 
   5   6   5        3.31       11.60      6.35 o 
   6   6   5       44.01       26.29      9.41 o 
   7   6   5      141.52      154.67     39.05 o 
  -7   7   5      109.09       79.12     16.97 o 
  -6   7   5       57.99       40.94     20.74 o 
  -5   7   5     1102.73     1165.49     52.46 o 
  -4   7   5        1.11       22.53      8.30 o 
  -3   7   5     1456.06     1454.64     33.60 o 
  -2   7   5      544.45      512.63     16.24 o 
  -1   7   5     1811.88     1755.82     28.94 o 
   0   7   5     4853.35     5021.78     67.07 o 
   1   7   5      583.50      553.51     14.87 o 
   2   7   5       26.05       21.34      5.05 o 
   3   7   5       82.98       80.74      8.41 o 
   4   7   5       18.69       22.18      4.48 o 
   5   7   5      459.27      458.54     24.71 o 
   6   7   5      226.25      184.39     23.33 o 
  -7   8   5      174.82      183.14     35.40 o 
  -6   8   5       10.83       28.45     13.47 o 
  -5   8   5      691.84      721.44     42.34 o 
  -4   8   5     2167.85     2068.18     70.42 o 
  -3   8   5       16.80       37.16      9.20 o 
  -2   8   5     2388.63     2566.97     48.05 o 
  -1   8   5       19.67       26.80      8.01 o 
   0   8   5      669.93      653.96     23.43 o 
   1   8   5       42.56       32.34      5.75 o 
   2   8   5      227.33      265.32     17.67 o 
   3   8   5       19.75       16.60      6.92 o 
   4   8   5        3.08       12.65      5.34 o 
   5   8   5      237.72      205.99     19.16 o 
   6   8   5      255.81      262.02     27.38 o 
  -6   9   5      150.48      115.35     24.08 o 
  -5   9   5        2.07       23.26     20.16 o 
  -4   9   5      355.24      358.38     26.39 o 
  -3   9   5      263.49      227.33     17.46 o 
  -2   9   5      463.69      492.69     23.85 o 
  -1   9   5      414.23      368.70     21.20 o 
   0   9   5       38.72       17.53      8.51 o 
   1   9   5      224.67      241.64     24.66 o 
   2   9   5      758.37      726.12     36.75 o 
   3   9   5      170.60      172.98     19.98 o 
   4   9   5      118.87      113.10     16.80 o 
   5   9   5       16.24       25.23     11.61 o 
  -5  10   5       16.42       20.27     31.00 o 
  -4  10   5       15.00       19.97     12.22 o 
  -3  10   5        5.29       12.11      8.90 o 
  -2  10   5      280.24      311.78     28.56 o 
  -1  10   5      247.22      294.30     23.22 o 
   0  10   5       75.62       74.99     15.73 o 
   1  10   5       70.84       33.84      6.81 o 
   2  10   5     1032.01     1147.56     50.82 o 
   3  10   5      106.43       70.85     19.42 o 
   4  10   5      553.39      613.36     35.02 o 
  -4  11   5        9.10       23.51     13.22 o 
  -3  11   5       89.43       86.65     16.56 o 
  -2  11   5        4.59       30.38     14.15 o 
  -1  11   5      136.51      178.76     23.41 o 
   0  11   5        6.37       13.67      9.18 o 
   1  11   5      672.77      758.55     50.12 o 
   2  11   5       25.38       17.15     25.01 o 
   3  11   5      366.46      414.05     26.89 o 
  -2  12   5       27.90       49.65     13.88 o 
  -1  12   5        3.93       10.41     11.58 o 
   0  12   5       29.34       17.96     15.86 o 
   1  12   5        5.95        0.20     13.61 o 
   2  12   5       13.41       14.65     16.02 o 
  -8   0   6      704.21      655.23     56.30 o 
  -6   0   6      359.94      311.68     25.33 o 
  -4   0   6      935.43      939.57     28.42 o 
  -2   0   6      789.90      946.81     21.01 o 
   0   0   6       20.09       40.20      6.25 o 
   2   0   6     4104.48     4283.62     52.18 o 
   4   0   6     1443.13     1562.70    121.98 o 
   6   0   6      837.87      880.49     85.79 o 
   8   0   6        6.84       90.26     35.34 o 
  -8   1   6      436.44      455.17     31.58 o 
  -7   1   6      550.14      524.63     25.19 o 
  -6   1   6     2153.97     2189.77     39.54 o 
  -5   1   6      631.52      584.32     17.82 o 
  -4   1   6     6841.69     6933.83     81.42 o 
  -3   1   6     1641.84     1584.47     22.72 o 
  -2   1   6     5023.10     4745.54     39.62 o 
  -1   1   6     1310.78     1140.56     15.93 o 
   0   1   6     3589.98     3376.84     26.04 o 
   1   1   6     1647.21     1674.84     17.25 o 
   2   1   6     8598.57     9045.39     59.65 o 
   3   1   6     3796.26     4108.68     72.19 o 
   4   1   6      302.78      256.06     17.33 o 
   5   1   6      499.45      508.34     36.52 o 
   6   1   6      254.72      247.26     44.71 o 
   7   1   6        1.65       77.98     23.74 o 
   8   1   6      185.70      214.88     34.30 o 
  -8   2   6        8.23       18.00      9.10 o 
  -7   2   6      220.90      261.45     23.18 o 
  -6   2   6       98.61      112.36     12.10 o 
  -5   2   6      721.64      717.24     20.77 o 
  -4   2   6        1.93        9.27      7.15 o 
  -3   2   6     6997.21     7110.80     73.25 o 
  -2   2   6     9204.94     9139.73     65.34 o 
  -1   2   6      185.88      116.17      6.10 o 
   0   2   6     2812.31     2903.25     23.03 o 
   1   2   6     6604.50     6468.80     45.57 o 
   2   2   6      138.57      148.92      7.43 o 
   3   2   6     3604.14     3643.01     42.47 o 
   4   2   6        1.52        7.26      4.75 o 
   5   2   6     1200.00     1150.17     78.88 o 
   6   2   6       29.44       49.08     16.77 o 
   7   2   6      407.47      410.33     45.22 o 
   8   2   6       43.65       42.02     23.02 o 
  -8   3   6       70.38       39.26     12.76 o 
  -7   3   6      263.16      259.41     21.97 o 
  -6   3   6      394.46      429.00     18.81 o 
  -5   3   6      102.30      107.98     13.28 o 
  -4   3   6      162.31      192.41     10.37 o 
  -3   3   6      284.47      258.54     13.06 o 
  -2   3   6      528.38      533.59     11.86 o 
  -1   3   6     4376.29     4583.08     35.98 o 
   0   3   6      727.81      974.49     18.44 o 
   1   3   6        7.69       11.68      4.51 o 
   2   3   6      187.63      184.36      8.97 o 
   3   3   6     1088.16     1106.86     18.11 o 
   4   3   6       53.87       44.81      5.90 o 
   5   3   6      609.87      588.48     19.86 o 
   6   3   6        8.89       22.80      8.82 o 
   7   3   6       16.42       22.77     17.44 o 
  -8   4   6      168.64      191.34     29.71 o 
  -7   4   6      365.52      388.17     27.53 o 
  -6   4   6      235.62      238.65     20.79 o 
  -5   4   6     1906.54     1964.97     43.29 o 
  -4   4   6       42.49       54.74      7.23 o 
  -3   4   6     4940.09     5128.31     62.24 o 
  -2   4   6       22.81       24.77      4.69 o 
  -1   4   6      707.14      614.02     11.35 o 
   0   4   6       16.98        8.38      4.69 o 
   1   4   6     1797.57     1763.37     22.67 o 
   2   4   6      234.20      253.00      9.07 o 
   3   4   6     1915.61     1921.05     29.55 o 
   4   4   6      155.99      128.50      8.12 o 
   5   4   6     1619.41     1719.23     48.01 o 
   6   4   6        4.02        8.46      3.83 o 
   7   4   6      692.48      720.96     73.56 o 
  -8   5   6      275.64      313.38     27.92 o 
  -7   5   6       96.85       75.77     15.73 o 
  -6   5   6     1928.52     2180.78     84.30 o 
  -5   5   6       13.36       26.51      6.93 o 
  -4   5   6     1578.95     1551.83     28.89 o 
  -3   5   6     1662.07     1730.64     27.36 o 
  -2   5   6     3227.70     3163.93     41.55 o 
  -1   5   6     1164.70     1010.75     18.31 o 
   0   5   6     5688.38     6245.31     83.99 o 
   1   5   6      232.13      219.80      7.79 o 
   2   5   6      274.25      282.34     10.73 o 
   3   5   6       60.19       76.96      6.43 o 
   4   5   6      190.54      206.94     16.58 o 
   5   5   6       14.09       22.12      5.02 o 
   6   5   6      924.44      979.35     36.28 o 
   7   5   6      107.57      112.77     41.51 o 
  -7   6   6       52.55       39.11     11.79 o 
  -6   6   6        5.82       14.05     26.67 o 
  -5   6   6        6.24       31.75     14.07 o 
  -4   6   6       19.26       35.80      5.19 o 
  -3   6   6        0.75        6.33      5.17 o 
  -2   6   6     6140.76     6209.60     78.98 o 
  -1   6   6        0.65       18.60      8.70 o 
   0   6   6     1256.62     1211.23     16.51 o 
   1   6   6        3.96       15.77      4.88 o 
   2   6   6      283.57      282.30     10.69 o 
   3   6   6      484.43      530.25     30.64 o 
   4   6   6      366.74      326.57     13.01 o 
   5   6   6        2.52       -1.99      5.59 o 
   6   6   6        1.61        7.29      8.81 o 
   7   6   6       24.64       -3.59     17.03 o 
  -7   7   6      280.21      268.12     39.45 o 
  -6   7   6     1080.02     1068.38     49.15 o 
  -5   7   6        7.47       20.71      7.73 o 
  -4   7   6     1119.30     1079.52     39.83 o 
  -3   7   6      836.83      873.47     50.78 o 
  -2   7   6     1102.80     1083.54     23.04 o 
  -1   7   6     2356.29     2229.55     33.99 o 
   0   7   6     2498.15     2427.09     65.70 o 
   1   7   6      311.36      281.46     12.32 o 
   2   7   6      621.45      657.60     24.44 o 
   3   7   6       16.22       25.55      4.45 o 
   4   7   6      187.10      209.11     16.16 o 
   5   7   6      313.05      295.97     20.64 o 
   6   7   6      603.35      607.20     45.55 o 
  -6   8   6       66.31       83.87     20.31 o 
  -5   8   6      146.47      153.54     21.17 o 
  -4   8   6        1.02       10.30     10.35 o 
  -3   8   6     4442.14     4673.12    163.67 o 
  -2   8   6      138.04      118.06     14.09 o 
  -1   8   6      337.92      329.06     21.73 o 
   0   8   6      301.26      291.97     17.74 o 
   1   8   6       23.60       27.58      5.73 o 
   2   8   6      181.04      165.47     16.38 o 
   3   8   6      744.28      719.78     25.17 o 
   4   8   6      560.98      557.63     26.91 o 
   5   8   6      366.08      352.62     26.35 o 
   6   8   6       45.93       39.53     13.13 o 
  -6   9   6       21.41       22.22     13.09 o 
  -5   9   6      108.00      107.20     19.42 o 
  -4   9   6       42.70       35.14     11.31 o 
  -3   9   6      328.04      362.13     20.09 o 
  -2   9   6      216.77      200.23     14.69 o 
  -1   9   6       53.31       35.11      7.43 o 
   0   9   6      336.55      323.14     17.27 o 
   1   9   6      642.46      568.22     27.02 o 
   2   9   6      297.78      281.95     15.56 o 
   3   9   6      407.27      368.95     24.58 o 
   4   9   6        5.19        2.60     16.30 o 
   5   9   6        2.86       17.05     10.72 o 
  -5  10   6       21.00       40.19     12.14 o 
  -4  10   6        5.08       10.98     16.06 o 
  -3  10   6      457.70      520.96     33.02 o 
  -2  10   6      205.66      175.14     20.77 o 
  -1  10   6     1035.97     1142.70     55.17 o 
   0  10   6        1.62        9.11      9.75 o 
   1  10   6      500.00      596.25     33.31 o 
   2  10   6        0.08       14.21     19.50 o 
   3  10   6     1079.87     1075.79     67.09 o 
   4  10   6       16.51       18.54     10.81 o 
  -4  11   6      121.59       98.66     22.49 o 
  -3  11   6       64.13       48.48     13.98 o 
  -2  11   6       12.16       20.95     11.85 o 
  -1  11   6      285.53      264.48     23.07 o 
   0  11   6      991.54     1147.03     59.56 o 
   1  11   6       18.35       26.91     13.03 o 
   2  11   6      474.89      539.26     38.65 o 
   3  11   6      309.71      322.07     32.46 o 
  -2  12   6       46.43       35.50     16.27 o 
  -1  12   6       41.19       32.60     19.38 o 
   0  12   6        0.83       34.92     14.31 o 
   1  12   6        0.41      -20.12     22.45 o 
  -7   0   7      305.59      314.13     33.92 o 
  -5   0   7      867.46      982.71     32.23 o 
  -3   0   7       41.84       18.30      6.45 o 
  -1   0   7     1111.59     1450.67     25.56 o 
   1   0   7      345.84      265.69     21.72 o 
   3   0   7     5038.09     5341.32    127.12 o 
   5   0   7      493.06      471.07     62.69 o 
   7   0   7        4.64       55.78     35.34 o 
  -8   1   7      100.43       96.97     19.67 o 
  -7   1   7      237.89      284.43     26.73 o 
  -6   1   7     1104.24     1073.88     31.34 o 
  -5   1   7     1885.85     1935.55     34.87 o 
  -4   1   7      212.66      209.19     12.14 o 
  -3   1   7     6640.60     6721.67     74.84 o 
  -2   1   7     1012.19      968.16     16.87 o 
  -1   1   7     4655.17     4370.81     53.94 o 
   0   1   7      872.73      991.67     22.85 o 
   1   1   7     7468.53     7651.08     65.94 o 
   2   1   7     1210.26     1163.03     15.65 o 
   3   1   7     1991.90     1958.67     42.10 o 
   4   1   7      538.45      522.87     23.78 o 
   5   1   7     1126.21     1111.65     54.45 o 
   6   1   7        3.27        8.47     15.04 o 
   7   1   7      383.99      408.04     56.63 o 
  -8   2   7      284.03      277.06     35.33 o 
  -7   2   7       76.61       69.87     19.25 o 
  -6   2   7      617.05      597.21     21.94 o 
  -5   2   7      354.53      345.54     14.69 o 
  -4   2   7     5112.77     5285.79     51.85 o 
  -3   2   7     2345.75     2385.14     32.48 o 
  -2   2   7     4390.96     4151.24     40.92 o 
  -1   2   7     2689.72     2917.86     26.49 o 
   0   2   7     1690.60     1478.36     16.47 o 
   1   2   7     1196.10     1320.39     22.91 o 
   2   2   7     3579.27     3515.31     37.37 o 
   3   2   7       39.72       38.09      4.99 o 
   4   2   7     1585.17     1653.42     48.24 o 
   5   2   7       71.59       50.21     17.86 o 
   6   2   7      257.93      257.57     31.33 o 
   7   2   7      129.16       89.76     21.92 o 
  -8   3   7        7.17       17.73     19.42 o 
  -7   3   7       85.04       83.62     19.51 o 
  -6   3   7      373.33      349.15     19.18 o 
  -5   3   7      423.09      414.51     16.32 o 
  -4   3   7      834.86      805.25     18.61 o 
  -3   3   7      142.11      183.14     10.38 o 
  -2   3   7      121.54      128.46     10.07 o 
  -1   3   7        1.99        0.09      3.20 o 
   0   3   7        2.87       19.54      3.98 o 
   1   3   7       80.53       72.39      4.88 o 
   2   3   7        0.93       11.50      3.15 o 
   3   3   7      164.76      163.19      6.94 o 
   4   3   7       45.75       38.51      5.15 o 
   5   3   7       65.12       31.82      6.24 o 
   6   3   7       88.12      105.44     23.97 o 
   7   3   7        0.43       32.02     28.95 o 
  -8   4   7     1084.85     1088.87     60.32 o 
  -7   4   7        8.76       53.18     14.85 o 
  -6   4   7      747.92      860.84     42.70 o 
  -5   4   7        9.43       31.77      6.27 o 
  -4   4   7     4389.59     4387.94     59.10 o 
  -3   4   7       18.00       22.38      5.54 o 
  -2   4   7     3307.13     3360.73     42.85 o 
  -1   4   7       11.24       22.58      3.18 o 
   0   4   7      266.93      353.54     17.66 o 
   1   4   7       21.72       22.79      4.39 o 
   2   4   7     3582.13     3735.45     32.72 o 
   3   4   7      528.12      491.72     13.29 o 
   4   4   7     2578.50     2715.71     55.01 o 
   5   4   7        3.94       14.85      7.26 o 
   6   4   7     1221.83     1402.25     63.83 o 
   7   4   7        0.35       27.75     15.53 o 
  -8   5   7      148.39      133.61     30.94 o 
  -7   5   7     1427.95     1614.77     77.57 o 
  -6   5   7        2.44        7.48     14.17 o 
  -5   5   7     1066.09     1110.19     33.99 o 
  -4   5   7     1259.54     1256.26     27.11 o 
  -3   5   7      692.91      681.30     17.93 o 
  -2   5   7       69.54       21.46      3.42 o 
  -1   5   7     1336.44     1315.75     20.26 o 
   0   5   7     1190.11     1166.29     25.47 o 
   1   5   7     3254.19     3091.77     38.08 o 
   2   5   7       10.69       16.73      5.37 o 
   3   5   7      758.85      786.63     18.02 o 
   4   5   7      982.69      961.51     21.72 o 
   5   5   7      967.84      956.28     30.70 o 
   6   5   7       70.39       65.75     12.38 o 
   7   5   7     1243.29     1407.15    111.24 o 
  -7   6   7       15.30       24.01      9.74 o 
  -6   6   7      246.18      209.56     33.65 o 
  -5   6   7       62.57       43.09     14.87 o 
  -4   6   7      115.80      156.38     18.41 o 
  -3   6   7     3647.68     3544.89     54.31 o 
  -2   6   7        7.34       18.31      4.08 o 
  -1   6   7     1067.31     1040.97     21.97 o 
   0   6   7      666.19      779.91     26.16 o 
   1   6   7      207.55      202.19      9.34 o 
   2   6   7      290.40      261.48     11.85 o 
   3   6   7       28.45       53.17      6.79 o 
   4   6   7      201.67      167.17     17.15 o 
   5   6   7        3.36        7.55      5.09 o 
   6   6   7       71.44       50.25     10.24 o 
  -7   7   7      524.26      513.38     44.59 o 
  -6   7   7        0.98       28.98     19.39 o 
  -5   7   7     1513.18     1543.10     57.37 o 
  -4   7   7       88.06       80.22     14.80 o 
  -3   7   7      534.95      518.12     31.48 o 
  -2   7   7     1028.65      949.33     24.53 o 
  -1   7   7     1200.14     1186.48     23.38 o 
   0   7   7        4.36       16.74      4.35 o 
   1   7   7     2563.05     2661.83     54.86 o 
   2   7   7      559.74      580.97     16.05 o 
   3   7   7      512.03      489.46     19.21 o 
   4   7   7      150.53      141.35     15.21 o 
   5   7   7      485.34      502.48     24.38 o 
   6   7   7        0.17        0.68     32.78 o 
  -6   8   7      621.80      685.73     49.91 o 
  -5   8   7       57.83       52.74     12.32 o 
  -4   8   7     1477.26     1523.01     49.78 o 
  -3   8   7      208.61      149.71     19.64 o 
  -2   8   7      728.76      693.76     23.19 o 
  -1   8   7       26.04       29.81      5.66 o 
   0   8   7      208.42      203.14     18.95 o 
   1   8   7       65.60       51.50      6.37 o 
   2   8   7      624.94      619.96     24.62 o 
   3   8   7      578.75      561.32     20.32 o 
   4   8   7      654.16      683.67     27.58 o 
   5   8   7      132.21       81.87     15.30 o 
  -6   9   7       62.25       68.59     15.79 o 
  -5   9   7       89.95       78.86     16.78 o 
  -4   9   7        9.73        7.37     11.50 o 
  -3   9   7       17.90       17.02     14.26 o 
  -2   9   7       49.39       26.71      7.54 o 
  -1   9   7     1099.39     1145.91     41.36 o 
   0   9   7      121.61       76.80     12.75 o 
   1   9   7      510.76      508.26     27.09 o 
   2   9   7      392.54      339.66     17.51 o 
   3   9   7      206.60      161.41     17.84 o 
   4   9   7        0.41       57.28     23.22 o 
   5   9   7      122.52      103.67     20.00 o 
  -5  10   7       29.23       34.35     25.24 o 
  -4  10   7       54.57       62.31     12.61 o 
  -3  10   7      183.60      169.88     26.36 o 
  -2  10   7      977.64     1014.55     45.66 o 
  -1  10   7       49.10       46.19     19.67 o 
   0  10   7     1495.53     1650.11     76.50 o 
   1  10   7       54.98       34.77     18.38 o 
   2  10   7      546.84      684.03     37.99 o 
   3  10   7       15.17       14.61     14.77 o 
   4  10   7      148.85      126.34     24.06 o 
  -4  11   7       96.57       79.07     16.79 o 
  -3  11   7      160.87      106.17     21.25 o 
  -2  11   7       41.41       62.20     14.94 o 
  -1  11   7      253.70      255.56     31.10 o 
   0  11   7       10.63       24.44     23.79 o 
   1  11   7      655.10      716.82     58.38 o 
   2  11   7      383.80      361.96     30.12 o 
   3  11   7       72.13       48.01     18.06 o 
  -2  12   7       19.29       13.44     24.53 o 
  -1  12   7        0.23       38.42     15.09 o 
   0  12   7       64.59      113.08     26.77 o 
   1  12   7        1.86       23.98     23.00 o 
  -8   0   8      427.01      454.74     49.85 o 
  -6   0   8      128.96      133.69     20.07 o 
  -4   0   8      738.66      850.76     25.66 o 
  -2   0   8     2365.77     2528.15     38.25 o 
   0   0   8      895.56      856.58     18.80 o 
   2   0   8      191.63      137.21     12.78 o 
   4   0   8      603.26      663.71     36.25 o 
   6   0   8       42.84      -13.20     25.97 o 
  -8   1   8      757.91      861.58     58.21 o 
  -7   1   8       73.79       67.59     11.09 o 
  -6   1   8       39.55       60.04     13.34 o 
  -5   1   8      344.91      332.68     16.09 o 
  -4   1   8     4231.07     4065.12     42.14 o 
  -3   1   8       83.43       72.08      7.57 o 
  -2   1   8     9360.65     9376.13     91.87 o 
  -1   1   8      494.77      503.97     73.68 o 
   0   1   8     6905.96     7014.02     54.42 o 
   1   1   8     1315.21     1183.15     17.99 o 
   2   1   8     3417.61     3655.45     42.35 o 
   3   1   8      392.80      434.45     18.10 o 
   4   1   8      837.46      786.21     28.45 o 
   5   1   8      221.40      264.12     25.86 o 
   6   1   8     1014.15     1159.38     99.42 o 
   7   1   8        0.91       36.88     33.85 o 
  -8   2   8        1.20       23.36     13.67 o 
  -7   2   8      213.03      238.31     30.92 o 
  -6   2   8       63.70       62.80      9.32 o 
  -5   2   8     1955.81     2025.77     38.60 o 
  -4   2   8       34.98       35.26      6.77 o 
  -3   2   8     4931.22     4607.04     58.21 o 
  -2   2   8     2439.35     2797.21     35.19 o 
  -1   2   8     5210.02     5250.83     42.80 o 
   0   2   8     1726.58     1742.97     23.73 o 
   1   2   8     1746.34     1532.39     22.19 o 
   2   2   8      914.25      933.09     15.99 o 
   3   2   8     2566.63     2518.16     33.71 o 
   4   2   8      168.97      214.79     16.24 o 
   5   2   8      740.31      752.60     42.54 o 
   6   2   8      188.13      190.00     36.30 o 
   7   2   8      319.21      296.51     37.83 o 
  -8   3   8       89.85       66.70     18.52 o 
  -7   3   8       29.42       28.32     11.67 o 
  -6   3   8      103.66       94.60     14.83 o 
  -5   3   8       34.79       35.88      6.78 o 
  -4   3   8      222.55      274.86     12.76 o 
  -3   3   8      619.78      675.56     16.45 o 
  -2   3   8       75.42       63.86      6.27 o 
  -1   3   8      121.91      145.79      7.84 o 
   0   3   8      128.73      104.79     11.42 o 
   1   3   8       35.49       66.12      6.70 o 
   2   3   8       15.16       26.72      3.95 o 
   3   3   8       32.01       21.07      3.15 o 
   4   3   8     1403.50     1441.66     31.95 o 
   5   3   8      144.19      106.40     32.42 o 
   6   3   8      138.70      111.51     35.76 o 
   7   3   8       41.73       22.49     43.43 o 
  -8   4   8        2.27        4.36     12.70 o 
  -7   4   8     1503.76     1732.05     72.58 o 
  -6   4   8      112.68       93.43     21.47 o 
  -5   4   8     1900.98     1936.85     47.08 o 
  -4   4   8       45.23       41.47      6.66 o 
  -3   4   8      898.16      873.03     17.99 o 
  -2   4   8      147.91      140.00      6.90 o 
  -1   4   8      194.25      195.96     11.34 o 
   0   4   8     1299.70     1360.75     27.47 o 
   1   4   8     3275.92     3158.34     47.72 o 
   2   4   8      122.38      137.65      7.17 o 
   3   4   8     2192.27     2259.81     35.04 o 
   4   4   8       38.39       32.78      5.74 o 
   5   4   8     2652.36     2674.04    127.95 o 
   6   4   8       11.65       40.03     21.18 o 
   7   4   8      235.58      188.86     46.30 o 
  -8   5   8      825.64      939.35     57.93 o 
  -7   5   8       38.92       46.33     14.64 o 
  -6   5   8     1022.59     1035.71     44.53 o 
  -5   5   8      403.79      360.03     20.44 o 
  -4   5   8     1463.55     1373.39     32.58 o 
  -3   5   8      182.37      158.48     10.21 o 
  -2   5   8      366.08      380.27     11.51 o 
  -1   5   8      189.47      166.14     11.92 o 
   0   5   8     2881.31     2978.91     42.07 o 
   1   5   8       11.47       18.16      5.66 o 
   2   5   8     2016.60     2011.19     29.66 o 
   3   5   8      476.22      452.38     22.39 o 
   4   5   8     1166.34     1239.58     36.66 o 
   5   5   8       26.18       19.72      5.07 o 
   6   5   8      860.34      968.86     89.71 o 
  -7   6   8        9.78       21.58     10.17 o 
  -6   6   8       20.72       12.85     12.35 o 
  -5   6   8      120.35      126.96     21.56 o 
  -4   6   8      210.81      220.98     21.93 o 
  -3   6   8      138.18      150.09     11.55 o 
  -2   6   8     1203.14     1157.74     21.79 o 
  -1   6   8        8.43       25.43      8.44 o 
   0   6   8     1195.52     1219.50     28.77 o 
   1   6   8      215.96      213.95     11.89 o 
   2   6   8      856.81      873.65     21.70 o 
   3   6   8        0.69       10.74      7.12 o 
   4   6   8       31.12       25.06      5.86 o 
   5   6   8       46.56       31.41      7.47 o 
   6   6   8       49.06       52.92     21.08 o 
  -7   7   8       46.90       27.42     13.86 o 
  -6   7   8      933.24     1004.51     53.51 o 
  -5   7   8      430.09      487.69     29.20 o 
  -4   7   8      548.04      541.35     26.14 o 
  -3   7   8       53.29       41.49      8.70 o 
  -2   7   8      861.58      817.89     35.11 o 
  -1   7   8      161.85      156.54     12.61 o 
   0   7   8     1380.00     1494.53     41.25 o 
   1   7   8      191.87      187.86     17.29 o 
   2   7   8     1603.49     1669.42     36.04 o 
   3   7   8      242.90      264.66     16.83 o 
   4   7   8      968.65     1022.97     37.93 o 
   5   7   8       12.44       13.34      8.31 o 
   6   7   8      453.43      364.15     52.37 o 
  -6   8   8       66.28       51.96     18.50 o 
  -5   8   8      732.84      785.37     39.93 o 
  -4   8   8      218.04      213.40     25.22 o 
  -3   8   8      256.96      274.69     17.11 o 
  -2   8   8       13.58        9.36      8.58 o 
  -1   8   8      225.80      243.14     20.81 o 
   0   8   8       18.61       29.39      9.44 o 
   1   8   8     3369.06     3393.38    122.55 o 
   2   8   8      436.66      396.54     23.18 o 
   3   8   8     1463.12     1582.71     54.51 o 
   4   8   8      119.81       71.92     14.47 o 
   5   8   8      470.07      429.41     33.92 o 
  -6   9   8      133.28      106.68     20.75 o 
  -5   9   8      132.58      140.29     22.48 o 
  -4   9   8       14.34       13.25     10.89 o 
  -3   9   8      194.07      174.65     18.90 o 
  -2   9   8      738.17      779.62     28.58 o 
  -1   9   8       71.07       43.51     11.98 o 
   0   9   8      634.71      672.40     42.84 o 
   1   9   8      571.81      522.91     25.06 o 
   2   9   8       49.55       20.27      8.39 o 
   3   9   8       46.31       23.49      9.93 o 
   4   9   8      159.87      132.94     38.16 o 
  -5  10   8      585.31      603.21     42.92 o 
  -4  10   8        9.82       36.79     15.10 o 
  -3  10   8      881.97      897.97     48.57 o 
  -2  10   8      246.61      242.94     27.32 o 
  -1  10   8      676.72      740.05     35.77 o 
   0  10   8      120.09       70.41     14.03 o 
   1  10   8      832.86      891.19     38.90 o 
   2  10   8       71.54       74.06     18.64 o 
   3  10   8      104.08      108.33     23.18 o 
   4  10   8      108.76      173.91     28.83 o 
  -3  11   8      103.59       84.05     20.60 o 
  -2  11   8      445.99      469.87     38.19 o 
  -1  11   8        0.71        8.11     11.52 o 
   0  11   8      459.37      499.53     46.09 o 
   1  11   8      248.78      198.30     39.79 o 
   2  11   8       33.49        7.19     16.00 o 
  -7   0   9       16.80       31.00     14.61 o 
  -5   0   9      493.28      454.32     24.90 o 
  -3   0   9     2589.98     2679.30     53.78 o 
  -1   0   9       73.11       97.98      9.51 o 
   1   0   9      121.31      187.98     12.84 o 
   3   0   9      190.87      197.83     22.08 o 
   5   0   9        0.78       17.58     10.32 o 
   7   0   9      114.16      185.00     58.12 o 
  -8   1   9        1.28       20.22     11.77 o 
  -7   1   9      213.84      242.70     28.68 o 
  -6   1   9       69.36       55.10     30.82 o 
  -5   1   9      547.39      522.13     18.91 o 
  -4   1   9     1958.14     1934.03     34.90 o 
  -3   1   9     4557.89     4588.13     57.75 o 
  -2   1   9       16.07        9.65      5.11 o 
  -1   1   9     6144.44     6303.57     64.33 o 
   0   1   9        0.39        5.29      5.59 o 
   1   1   9     5472.45     5605.86     59.03 o 
   2   1   9      701.74      730.55     12.20 o 
   3   1   9      828.38      782.02     31.16 o 
   4   1   9      550.05      553.43     47.90 o 
   5   1   9     2190.36     2253.00    100.01 o 
   6   1   9        2.74       18.13     20.12 o 
   7   1   9      519.37      615.33     57.09 o 
  -8   2   9       27.76       33.84     14.31 o 
  -7   2   9       90.58       81.84     19.02 o 
  -6   2   9      881.05      871.85     42.01 o 
  -5   2   9      148.37      131.40     10.56 o 
  -4   2   9     6393.02     6656.28     85.08 o 
  -3   2   9      149.62      150.92      8.72 o 
  -2   2   9     7604.55     7324.15     83.19 o 
  -1   2   9      771.24      697.46     14.69 o 
   0   2   9     6221.99     6443.19     68.64 o 
   1   2   9      754.03      685.41     16.37 o 
   2   2   9     1371.52     1368.70     17.39 o 
   3   2   9        2.19        4.05      6.52 o 
   4   2   9        6.76       21.84      6.89 o 
   5   2   9        0.85        9.15     16.86 o 
   6   2   9      358.46      446.68     50.45 o 
   7   2   9       38.03       30.50     15.96 o 
  -8   3   9       16.19       19.45     12.26 o 
  -7   3   9      427.90      445.56     30.91 o 
  -6   3   9      315.67      293.00     24.94 o 
  -5   3   9      309.49      348.77     18.84 o 
  -4   3   9      100.37       98.00      9.64 o 
  -3   3   9     1394.52     1432.34     22.24 o 
  -2   3   9      700.72      669.18     15.51 o 
  -1   3   9      479.05      612.80     12.85 o 
   0   3   9      520.30      447.74     14.06 o 
   1   3   9     1352.46     1606.92     23.19 o 
   2   3   9       72.02       73.04      6.15 o 
   3   3   9     1205.56     1170.17     22.29 o 
   4   3   9      158.98      148.44     10.90 o 
   5   3   9      409.81      442.14     31.11 o 
   6   3   9        9.96       57.02     22.24 o 
   7   3   9       56.00       62.50     20.55 o 
  -8   4   9      762.88      846.66     53.65 o 
  -7   4   9      269.80      271.16     26.64 o 
  -6   4   9     1430.66     1432.37     60.72 o 
  -5   4   9        1.91       18.87      9.09 o 
  -4   4   9     2006.75     1891.15     35.44 o 
  -3   4   9       65.92       66.42      7.14 o 
  -2   4   9       35.93       21.36      7.13 o 
  -1   4   9      160.94      195.90     11.90 o 
   0   4   9     3292.88     3099.46     41.57 o 
   1   4   9       10.56       13.71      3.43 o 
   2   4   9     5886.73     6339.14     74.21 o 
   3   4   9        4.21       10.46      5.31 o 
   4   4   9     1245.38     1303.63     37.47 o 
   5   4   9       14.92        5.21      7.95 o 
   6   4   9      546.28      558.59     78.55 o 
  -7   5   9      415.90      444.25     38.01 o 
  -6   5   9      190.91      202.71     27.68 o 
  -5   5   9      268.87      252.69     24.63 o 
  -4   5   9       27.58       32.77      8.25 o 
  -3   5   9      588.42      545.46     16.29 o 
  -2   5   9       31.92       26.02      6.47 o 
  -1   5   9     2091.63     2188.51     44.71 o 
   0   5   9      251.73      277.02     15.76 o 
   1   5   9     3282.77     3299.48     53.98 o 
   2   5   9      552.56      533.68     13.63 o 
   3   5   9     2120.48     2211.65     33.10 o 
   4   5   9        3.20        4.85      4.82 o 
   5   5   9     1539.97     1632.34     49.10 o 
   6   5   9      117.88       83.85     28.12 o 
  -7   6   9        9.83       29.35     13.23 o 
  -6   6   9        6.53       -1.30     17.48 o 
  -5   6   9        0.63       18.88      8.23 o 
  -4   6   9      568.39      554.01     34.95 o 
  -3   6   9       59.84       56.38      8.60 o 
  -2   6   9      398.52      379.34     14.02 o 
  -1   6   9      798.06      758.47     23.73 o 
   0   6   9       66.42       71.18      7.52 o 
   1   6   9     1572.00     1596.76     35.38 o 
   2   6   9       28.05       17.52      6.62 o 
   3   6   9      115.08       81.14     10.13 o 
   4   6   9      124.23      108.30     13.04 o 
   5   6   9        0.13        7.33      7.57 o 
   6   6   9       22.28       37.92     17.99 o 
  -7   7   9      604.28      589.18     43.26 o 
  -6   7   9        2.63        7.64     15.30 o 
  -5   7   9      407.05      436.62     30.46 o 
  -4   7   9      141.49      163.14     23.18 o 
  -3   7   9      136.72      130.23     17.39 o 
  -2   7   9      157.71      168.12     19.56 o 
  -1   7   9     1375.19     1271.41     46.57 o 
   0   7   9     3869.75     3945.03     79.61 o 
   1   7   9      883.37      953.29     30.45 o 
   2   7   9        1.31        9.42      4.21 o 
   3   7   9     1518.94     1493.04     38.65 o 
   4   7   9        4.90       10.27      5.92 o 
   5   7   9      901.78      851.44     57.00 o 
  -6   8   9      416.36      486.69     32.03 o 
  -5   8   9       74.07       51.38     11.46 o 
  -4   8   9      459.27      479.36     31.39 o 
  -3   8   9        5.86       16.24     11.40 o 
  -2   8   9      200.25      213.93     21.67 o 
  -1   8   9       43.40       18.98     16.05 o 
   0   8   9      739.58      709.83     42.32 o 
   1   8   9       24.41       21.05     76.78 o 
   2   8   9     2795.88     3019.27     74.11 o 
   3   8   9        2.36       18.36      7.04 o 
   4   8   9      790.49      781.24     44.41 o 
   5   8   9       16.02       22.70     15.96 o 
  -5   9   9        4.37        7.19     11.32 o 
  -4   9   9       10.42        8.45     12.55 o 
  -3   9   9      467.80      549.70     30.75 o 
  -2   9   9      195.89      201.20     24.74 o 
  -1   9   9      131.12      146.17     23.66 o 
   0   9   9        1.26        3.88     31.42 o 
   1   9   9      182.48      198.19     27.73 o 
   2   9   9        8.53       19.30      7.11 o 
   3   9   9      153.81      168.10     27.53 o 
   4   9   9       96.12       76.98     23.13 o 
  -4  10   9     1000.17     1040.52     50.01 o 
  -3  10   9        0.40       -9.81     26.79 o 
  -2  10   9      700.48      817.23     55.64 o 
  -1  10   9        3.73       25.01     13.12 o 
   0  10   9      310.09      334.42     46.17 o 
   1  10   9        7.61        9.91     23.30 o 
   2  10   9      264.96      256.38     38.24 o 
   3  10   9       19.10       29.27     12.78 o 
  -3  11   9      514.73      493.90     47.87 o 
  -2  11   9       49.63       59.49     18.00 o 
  -1  11   9      490.13      469.68     36.89 o 
   0  11   9       38.84       22.76     21.88 o 
   1  11   9       72.18       90.48     21.77 o 
   2  11   9      209.45      210.02     26.83 o 
  -8   0  10      220.50      180.45     42.18 o 
  -6   0  10      506.56      551.07     44.89 o 
  -4   0  10      890.81      697.40     26.99 o 
  -2   0  10     1181.99     1328.86     32.75 o 
   0   0  10     1114.80     1173.30     27.44 o 
   2   0  10     2103.67     2162.05     31.73 o 
   4   0  10      765.53      873.95     42.62 o 
   6   0  10      190.59      232.26    153.70 o 
  -8   1  10      237.23      185.05     28.40 o 
  -7   1  10       84.60       83.20     19.90 o 
  -6   1  10      733.09      759.43     39.12 o 
  -5   1  10     1402.92     1334.30     33.55 o 
  -4   1  10     4865.32     4836.94     64.67 o 
  -3   1  10      209.19      251.06     11.49 o 
  -2   1  10     2478.14     2317.45     33.60 o 
  -1   1  10       36.71       73.38      5.60 o 
   0   1  10     5593.51     6049.39     68.67 o 
   1   1  10      166.39      159.34      9.59 o 
   2   1  10       21.92       21.12      3.65 o 
   3   1  10      354.28      357.64      7.40 o 
   4   1  10      477.87      501.41     24.69 o 
   5   1  10      375.75      400.98     27.47 o 
   6   1  10     1691.52     1956.64    129.19 o 
   7   1  10        2.05        0.28     24.59 o 
  -8   2  10       57.76       49.57     22.71 o 
  -7   2  10      100.78      131.55     20.09 o 
  -6   2  10      266.40      290.72     24.91 o 
  -5   2  10     1916.53     2009.51     43.83 o 
  -4   2  10       70.92       67.25      6.06 o 
  -3   2  10     5303.23     5473.93     49.43 o 
  -2   2  10     1723.46     1691.02     28.40 o 
  -1   2  10     8160.99     8982.29     98.56 o 
   0   2  10      748.40      675.33     16.93 o 
   1   2  10     2506.63     2481.58     29.40 o 
   2   2  10      169.51      166.64      7.70 o 
   3   2  10      508.37      518.55     14.12 o 
   4   2  10      102.84       45.10     16.65 o 
   5   2  10      103.29      121.09     20.48 o 
   6   2  10       14.25       23.53     26.29 o 
   7   2  10      641.30      623.36     69.61 o 
  -8   3  10      175.69      170.62     24.60 o 
  -7   3  10      267.50      286.84     35.54 o 
  -6   3  10       18.40       16.58      9.29 o 
  -5   3  10      634.13      653.62     24.10 o 
  -4   3  10     1719.78     1731.04     33.53 o 
  -3   3  10      263.87      280.28     12.21 o 
  -2   3  10      149.50      127.52     10.02 o 
  -1   3  10     1265.24     1159.29     16.49 o 
   0   3  10       78.11       95.59      9.93 o 
   1   3  10        4.57       24.11      5.33 o 
   2   3  10      918.63      858.48     17.34 o 
   3   3  10        5.77        8.20      5.50 o 
   4   3  10      849.43      810.69     24.03 o 
   5   3  10      356.90      331.42     32.82 o 
   6   3  10       80.79       94.55     29.29 o 
  -8   4  10      123.70       94.38     23.00 o 
  -7   4  10      247.10      292.36     29.06 o 
  -6   4  10      340.10      352.86     32.14 o 
  -5   4  10      163.88      158.15     21.34 o 
  -4   4  10      363.82      329.40     19.40 o 
  -3   4  10     2041.21     2066.52     33.88 o 
  -2   4  10       24.14       26.14      5.70 o 
  -1   4  10     1205.77     1102.48     27.22 o 
   0   4  10       42.49       43.10      5.93 o 
   1   4  10     5719.33     6073.57     77.12 o 
   2   4  10      126.47      133.46      7.88 o 
   3   4  10     3332.86     3497.78     45.77 o 
   4   4  10        6.06        6.53      4.38 o 
   5   4  10      402.64      399.69     43.85 o 
   6   4  10       47.00       22.04     14.13 o 
  -7   5  10        0.43       48.77     13.96 o 
  -6   5  10      371.39      360.85     31.64 o 
  -5   5  10       23.66        5.74     12.86 o 
  -4   5  10      812.11      758.50     38.96 o 
  -3   5  10      574.50      540.75     27.66 o 
  -2   5  10      887.83      785.33     18.47 o 
  -1   5  10      557.76      575.05     20.72 o 
   0   5  10     3226.11     3369.97     55.15 o 
   1   5  10       72.34       53.70      9.77 o 
   2   5  10     1176.05     1200.68     27.69 o 
   3   5  10      125.34       96.96      9.77 o 
   4   5  10     1079.05     1158.48     30.48 o 
   5   5  10      249.80      272.82     39.39 o 
   6   5  10      164.39      141.33     31.91 o 
  -7   6  10       20.29       36.82     13.31 o 
  -6   6  10      146.42      151.09     26.32 o 
  -5   6  10       12.45       18.09     13.18 o 
  -4   6  10        1.39       17.49      6.64 o 
  -3   6  10        2.92        6.91      8.59 o 
  -2   6  10     1945.61     1938.91     42.59 o 
  -1   6  10        8.29       23.30      8.79 o 
   0   6  10     2826.89     3084.38     77.35 o 
   1   6  10       59.26       54.09     14.22 o 
   2   6  10      117.17       98.26      9.16 o 
   3   6  10       11.50       16.22      7.02 o 
   4   6  10        0.52       14.19      5.52 o 
   5   6  10        3.72       28.24     15.52 o 
   6   6  10        0.22      -10.29     17.96 o 
  -6   7  10      832.67      899.24     60.68 o 
  -5   7  10       69.07       51.49     14.71 o 
  -4   7  10        6.25       24.44      8.84 o 
  -3   7  10       12.05        6.55      4.02 o 
  -2   7  10      442.52      422.06     26.52 o 
  -1   7  10     1146.79     1165.46     61.18 o 
   0   7  10      994.75      989.98     31.67 o 
   1   7  10      114.35       81.83     19.51 o 
   2   7  10     1398.60     1414.33     51.65 o 
   3   7  10        2.05        7.45      5.07 o 
   4   7  10     1174.69     1187.13     49.69 o 
   5   7  10       25.20       26.86     18.21 o 
  -6   8  10       39.42       27.99     13.51 o 
  -5   8  10      272.20      266.09     33.52 o 
  -4   8  10        1.70       -3.26     16.19 o 
  -3   8  10       18.83       19.53     11.77 o 
  -2   8  10      132.70      105.47     17.19 o 
  -1   8  10       79.56       67.10     24.68 o 
   0   8  10       52.05       -3.42     25.14 o 
   1   8  10     2811.32     2903.95    108.79 o 
   2   8  10       42.91       33.33     14.11 o 
   3   8  10      853.53      847.55     45.37 o 
   4   8  10      167.28      149.53     27.38 o 
  -5   9  10      149.81      149.68     25.01 o 
  -4   9  10      328.99      299.81     35.19 o 
  -3   9  10      200.51      173.57     20.94 o 
  -2   9  10       51.69       43.12     17.33 o 
  -1   9  10       73.87       59.05     16.94 o 
   0   9  10      173.17      192.32     26.39 o 
   1   9  10      491.01      464.94     34.34 o 
   2   9  10      224.51      204.24     43.54 o 
   3   9  10      135.95      208.48     39.17 o 
   4   9  10        0.76       18.34     13.88 o 
  -4  10  10      150.88      150.56     29.64 o 
  -3  10  10      433.04      382.90     36.44 o 
  -2  10  10       65.96       90.14     21.05 o 
  -1  10  10      153.76      135.34     26.03 o 
   0  10  10      260.60      259.66     38.06 o 
   1  10  10      326.10      314.50     44.64 o 
   2  10  10       26.61        7.85     23.98 o 
   3  10  10        6.91       -1.20     15.49 o 
  -2  11  10      399.22      429.24     41.49 o 
  -1  11  10       45.45       47.38     17.09 o 
   0  11  10      235.00      282.21     32.51 o 
   1  11  10       30.49       23.02     16.22 o 
  -7   0  11     1744.35     1833.82    105.49 o 
  -5   0  11      186.14      114.64     45.49 o 
  -3   0  11       71.87       84.95      9.85 o 
  -1   0  11        3.77        8.31     13.40 o 
   1   0  11      719.97      650.60     19.32 o 
   3   0  11     2393.48     2501.66     64.06 o 
   5   0  11     1772.43     2043.47    189.89 o 
  -8   1  11      383.16      352.86     31.65 o 
  -7   1  11      803.13      840.56     41.85 o 
  -6   1  11      535.98      448.79     27.42 o 
  -5   1  11     1441.23     1425.85     33.07 o 
  -4   1  11       28.56       29.58      6.79 o 
  -3   1  11     2513.36     2618.92     40.92 o 
  -2   1  11      739.77      723.79     15.97 o 
  -1   1  11     3278.89     3495.38     34.02 o 
   0   1  11      788.74      799.86     16.67 o 
   1   1  11     1328.86     1337.16     19.22 o 
   2   1  11      720.95      722.30     14.71 o 
   3   1  11        9.41       18.16      2.77 o 
   4   1  11      680.43      740.47     37.58 o 
   5   1  11     1066.86     1187.49     85.44 o 
   6   1  11        0.90        3.91     59.82 o 
  -8   2  11      155.59      147.65     25.59 o 
  -7   2  11       23.37       47.57     17.64 o 
  -6   2  11     1405.71     1516.48     63.94 o 
  -5   2  11       84.02       66.42     20.16 o 
  -4   2  11     2702.56     2619.02     65.36 o 
  -3   2  11       84.40       73.78      7.10 o 
  -2   2  11     4167.62     4290.17     40.80 o 
  -1   2  11     3502.84     3563.83     35.42 o 
   0   2  11      953.54      970.81     18.79 o 
   1   2  11      623.68      741.13     15.80 o 
   2   2  11        5.73       13.80      2.59 o 
   3   2  11        3.80        7.27      4.36 o 
   4   2  11      787.04      844.36     44.53 o 
   5   2  11      226.83      240.67     34.19 o 
   6   2  11      448.34      550.26     61.51 o 
  -8   3  11      140.49      142.27     27.01 o 
  -7   3  11       36.23       37.86     15.03 o 
  -6   3  11      742.58      820.47     40.09 o 
  -5   3  11      349.56      373.90     19.76 o 
  -4   3  11     1020.86      999.88     30.76 o 
  -3   3  11      233.03      239.47     12.16 o 
  -2   3  11     1834.53     1893.34     31.20 o 
  -1   3  11        0.45        3.00      3.55 o 
   0   3  11     1027.33      991.90     18.37 o 
   1   3  11       42.60       38.88      4.60 o 
   2   3  11       22.26       18.54      3.73 o 
   3   3  11      874.36      894.76     17.22 o 
   4   3  11      560.85      547.57     18.20 o 
   5   3  11      122.66      151.89     27.62 o 
   6   3  11        6.72       25.51     21.18 o 
  -7   4  11       99.00       79.76     17.02 o 
  -6   4  11       29.48       54.93     16.57 o 
  -5   4  11      367.60      367.21     27.61 o 
  -4   4  11      310.97      272.62     28.23 o 
  -3   4  11       91.70       91.95      9.58 o 
  -2   4  11     1415.30     1364.66     28.11 o 
  -1   4  11       37.37       36.30      6.27 o 
   0   4  11     4316.62     4672.60     70.62 o 
   1   4  11       87.81       89.12      5.81 o 
   2   4  11     2417.83     2546.44     52.60 o 
   3   4  11      823.61      751.50     18.18 o 
   4   4  11      573.56      576.13     19.15 o 
   5   4  11       71.98       65.05     17.23 o 
   6   4  11      169.72      143.07     38.55 o 
  -7   5  11       15.57       24.81     18.07 o 
  -6   5  11       27.94       28.13     12.17 o 
  -5   5  11     1044.15     1008.00     37.88 o 
  -4   5  11     1233.72     1279.47     47.69 o 
  -3   5  11      599.81      546.51     33.89 o 
  -2   5  11     2358.36     2267.38     50.41 o 
  -1   5  11     1159.34     1139.78     30.03 o 
   0   5  11       43.33       43.00      7.31 o 
   1   5  11     2383.50     2305.89     58.74 o 
   2   5  11       64.56       54.74      6.72 o 
   3   5  11      730.27      777.23     24.91 o 
   4   5  11      487.19      428.60     18.77 o 
   5   5  11      310.41      286.92     52.37 o 
   6   5  11       33.33       45.53     23.34 o 
  -7   6  11       82.31       66.39     18.29 o 
  -6   6  11        1.62       21.45     13.09 o 
  -5   6  11      356.53      398.06     26.78 o 
  -4   6  11      193.15      161.73     19.22 o 
  -3   6  11     1060.34     1120.80     29.17 o 
  -2   6  11       20.16       38.21     15.78 o 
  -1   6  11     1325.64     1309.94     52.89 o 
   0   6  11      939.22      960.31     28.92 o 
   1   6  11      262.07      290.76     18.70 o 
   2   6  11       10.48       17.09      6.35 o 
   3   6  11       54.51       42.64      6.80 o 
   4   6  11        7.71       -0.73     12.44 o 
   5   6  11      150.37      100.91     34.49 o 
  -6   7  11        8.27       36.48     18.51 o 
  -5   7  11      476.47      559.03     37.92 o 
  -4   7  11      421.26      468.30     35.03 o 
  -3   7  11      106.75      126.30     18.34 o 
  -2   7  11      990.97     1064.96     56.02 o 
  -1   7  11      698.01      736.51     42.48 o 
   0   7  11        9.67       20.64     19.76 o 
   1   7  11     1117.31     1121.45     43.58 o 
   2   7  11       14.87        3.29      6.67 o 
   3   7  11      775.25      694.30     27.17 o 
   4   7  11        4.30        7.93      6.00 o 
   5   7  11      210.28      182.23     68.55 o 
  -6   8  11        4.46       18.38     13.37 o 
  -5   8  11      181.57      198.29     26.89 o 
  -4   8  11      401.36      415.15     28.60 o 
  -3   8  11      199.88      162.08     20.15 o 
  -2   8  11       65.76       64.28     16.96 o 
  -1   8  11      126.92      140.20     32.79 o 
   0   8  11     1112.36     1143.67     54.85 o 
   1   8  11       29.02       19.95     12.62 o 
   2   8  11      881.33      969.73     52.61 o 
   3   8  11      207.26      191.52     25.78 o 
   4   8  11       24.04       35.99     14.18 o 
  -5   9  11       87.16       79.17     21.29 o 
  -4   9  11      183.11      181.55     25.66 o 
  -3   9  11      117.13      107.59     25.62 o 
  -2   9  11      233.31      194.74     28.02 o 
  -1   9  11       74.69       60.71     19.26 o 
   0   9  11       34.19       42.01     18.86 o 
   1   9  11      482.59      468.03     38.05 o 
   2   9  11      496.77      579.95     50.44 o 
   3   9  11        5.22       34.78     15.09 o 
  -4  10  11      527.47      521.19     47.33 o 
  -3  10  11       22.42       24.35     17.03 o 
  -2  10  11      226.75      195.08     32.61 o 
  -1  10  11      296.43      276.37     40.90 o 
   0  10  11       12.09       72.30     18.50 o 
   1  10  11        7.35       27.14     12.33 o 
   2  10  11      141.40      111.95     24.39 o 
  -1  11  11      222.48      242.95     31.92 o 
   0  11  11       21.80        2.43     20.24 o 
  -8   0  12      499.53      475.78     59.76 o 
  -6   0  12     1975.42     1919.10    145.93 o 
  -4   0  12       41.45       57.33      8.85 o 
  -2   0  12       30.91       33.59      9.45 o 
   0   0  12     3652.33     3721.92     71.11 o 
   2   0  12     3282.04     3430.63     68.51 o 
   4   0  12      886.97      932.81     59.99 o 
   6   0  12      118.56       76.00     38.32 o 
  -8   1  12      359.65      375.93     33.15 o 
  -7   1  12      155.35      119.54     27.87 o 
  -6   1  12     2149.06     2295.04     90.76 o 
  -5   1  12       16.83       23.60     12.03 o 
  -4   1  12      850.82      824.47     23.87 o 
  -3   1  12      747.47      739.26     19.81 o 
  -2   1  12      329.52      372.13     14.39 o 
  -1   1  12      520.34      526.79     14.22 o 
   0   1  12     2133.52     2232.31     33.83 o 
   1   1  12     1070.14     1004.37     19.37 o 
   2   1  12       90.96       73.52      7.31 o 
   3   1  12     2974.12     3191.08     48.45 o 
   4   1  12      191.66      258.81     23.73 o 
   5   1  12      132.47      138.61     41.83 o 
   6   1  12      601.79      710.68     57.95 o 
  -8   2  12        6.35       53.58     20.74 o 
  -7   2  12      187.79      224.76     40.78 o 
  -6   2  12      283.53      252.66     27.54 o 
  -5   2  12     1706.22     1767.24     62.83 o 
  -4   2  12     1223.97     1226.85     38.70 o 
  -3   2  12      679.82      681.64     19.03 o 
  -2   2  12      568.75      509.53     15.93 o 
  -1   2  12      935.61      924.34     20.26 o 
   0   2  12        8.18        5.33      6.43 o 
   1   2  12       93.94      103.76      6.49 o 
   2   2  12       17.88       28.71      5.90 o 
   3   2  12      735.42      708.85     15.84 o 
   4   2  12        3.84       12.60      9.77 o 
   5   2  12      780.96      927.11     64.11 o 
   6   2  12      351.96      382.30     42.27 o 
  -7   3  12      479.73      546.86     46.69 o 
  -6   3  12        0.04       31.95     15.46 o 
  -5   3  12        8.54       21.01     20.12 o 
  -4   3  12      102.03       55.86      8.87 o 
  -3   3  12     2663.08     2788.84     56.69 o 
  -2   3  12      172.87      172.01     11.78 o 
  -1   3  12     1360.60     1407.87     24.37 o 
   0   3  12     1228.10     1190.74     20.90 o 
   1   3  12      537.52      495.06     13.04 o 
   2   3  12       32.36       34.80      5.56 o 
   3   3  12     1872.16     1895.02     51.45 o 
   4   3  12       27.83       30.01     10.03 o 
   5   3  12      527.32      540.01     38.79 o 
   6   3  12      210.52      189.22     28.32 o 
  -7   4  12       30.20        5.41     21.54 o 
  -6   4  12      409.92      456.77     30.42 o 
  -5   4  12      300.94      264.58     20.18 o 
  -4   4  12      113.25       86.29     12.59 o 
  -3   4  12      306.05      326.17     28.71 o 
  -2   4  12      191.22      164.28      9.33 o 
  -1   4  12     1380.19     1329.10     35.23 o 
   0   4  12       98.64       60.73      8.52 o 
   1   4  12     3021.32     3331.72     66.73 o 
   2   4  12     1652.59     1714.93     33.37 o 
   3   4  12      375.68      370.45     16.25 o 
   4   4  12      160.20      150.77     12.45 o 
   5   4  12      189.53      221.68     42.01 o 
   6   4  12       21.50       41.96     22.96 o 
  -7   5  12        2.31       17.13     25.06 o 
  -6   5  12       65.06       51.56     12.71 o 
  -5   5  12      290.18      323.26     30.96 o 
  -4   5  12     1084.45     1052.77     41.21 o 
  -3   5  12     1802.91     1822.77     41.69 o 
  -2   5  12      388.38      420.66     14.29 o 
  -1   5  12     1573.54     1631.07     38.84 o 
   0   5  12      403.75      380.50     26.10 o 
   1   5  12       54.70       31.95      9.34 o 
   2   5  12      294.06      282.55     12.26 o 
   3   5  12       37.08       29.64      5.85 o 
   4   5  12      301.84      298.48     27.77 o 
   5   5  12        7.39       73.69     28.31 o 
  -6   6  12     1047.04     1123.93     73.25 o 
  -5   6  12       25.90       13.03     10.30 o 
  -4   6  12     2161.22     2190.35     74.22 o 
  -3   6  12       78.58       78.58     15.51 o 
  -2   6  12      755.62      780.97     45.86 o 
  -1   6  12       11.88        4.00     10.10 o 
   0   6  12      598.74      577.47     24.01 o 
   1   6  12      157.59      122.20     21.71 o 
   2   6  12       72.05       56.47     10.10 o 
   3   6  12        0.42       15.65      4.12 o 
   4   6  12      201.97      199.50     23.79 o 
   5   6  12       28.73       37.89     31.93 o 
  -6   7  12       87.15       66.39     17.78 o 
  -5   7  12      447.43      426.16     31.74 o 
  -4   7  12      204.06      220.53     27.21 o 
  -3   7  12      212.14      232.44     22.79 o 
  -2   7  12     1150.62     1044.72     55.47 o 
  -1   7  12      283.14      305.00     27.23 o 
   0   7  12      959.85     1013.15     54.28 o 
   1   7  12      153.19      110.21     16.06 o 
   2   7  12      252.81      200.64     20.76 o 
   3   7  12       11.93       15.30      7.81 o 
   4   7  12      208.92      146.02     25.16 o 
  -5   8  12       90.04       81.61     17.72 o 
  -4   8  12        4.09      -10.72     20.96 o 
  -3   8  12      187.15      188.20     21.04 o 
  -2   8  12        0.55       22.99     11.21 o 
  -1   8  12     1342.35     1454.39     82.72 o 
   0   8  12      100.87       42.30     21.04 o 
   1   8  12      312.97      316.21     40.34 o 
   2   8  12      290.35      289.55     25.30 o 
   3   8  12       59.76       68.16     26.14 o 
   4   8  12       26.10       30.39     14.81 o 
  -4   9  12       81.84       78.04     20.63 o 
  -3   9  12      363.74      478.63     45.82 o 
  -2   9  12       10.95       24.18     23.20 o 
  -1   9  12      158.61      144.44     38.56 o 
   0   9  12       37.75       61.86     15.93 o 
   1   9  12      353.79      463.30     49.43 o 
   2   9  12       71.18       47.61     15.23 o 
   3   9  12      114.94       89.16     21.82 o 
  -3  10  12      221.39      215.45     30.07 o 
  -2  10  12      190.07      177.44     34.00 o 
  -1  10  12       17.69      -11.59     22.71 o 
   0  10  12      104.16       77.88     20.87 o 
   1  10  12       10.68       19.59     10.09 o 
  -7   0  13     1634.36     1570.44    134.51 o 
  -5   0  13       13.89        3.31     18.95 o 
  -3   0  13       16.22        9.29     10.32 o 
  -1   0  13     3459.29     3790.04     72.11 o 
   1   0  13     7858.21     8417.02    173.97 o 
   3   0  13     2624.71     2735.44     94.84 o 
   5   0  13        5.36      -26.18     28.10 o 
  -7   1  13      280.92      271.03     34.97 o 
  -6   1  13        2.27       23.89     17.67 o 
  -5   1  13      333.08      327.14     34.48 o 
  -4   1  13       97.46       79.10     10.40 o 
  -3   1  13      372.60      399.80     21.73 o 
  -2   1  13      594.55      580.13     17.95 o 
  -1   1  13      559.83      570.28     15.96 o 
   0   1  13     1426.93     1386.63     24.44 o 
   1   1  13     1228.35     1248.39     23.73 o 
   2   1  13     2256.54     2469.48     33.62 o 
   3   1  13      572.77      551.84     17.76 o 
   4   1  13      132.77      143.23     20.60 o 
   5   1  13      326.93      418.68     41.91 o 
   6   1  13        1.12        6.58     32.78 o 
  -7   2  13      148.88      171.14     28.61 o 
  -6   2  13      787.24      725.46     43.37 o 
  -5   2  13      667.14      697.43     32.21 o 
  -4   2  13       93.55       69.32     11.98 o 
  -3   2  13     1033.59      984.47     26.45 o 
  -2   2  13      638.39      648.99     17.24 o 
  -1   2  13      623.03      585.93     15.52 o 
   0   2  13      675.69      675.49     16.74 o 
   1   2  13       80.58       84.22      7.26 o 
   2   2  13      323.00      343.35     14.32 o 
   3   2  13       65.09       36.36     14.34 o 
   4   2  13     1187.40     1231.63     87.16 o 
   5   2  13      150.36      175.72     33.98 o 
   6   2  13      259.67      260.58     45.68 o 
  -7   3  13      206.89      193.23     34.85 o 
  -6   3  13      234.59      263.51     32.28 o 
  -5   3  13       84.33       77.05     13.03 o 
  -4   3  13      854.37      879.97     28.85 o 
  -3   3  13      175.47      188.28     17.34 o 
  -2   3  13     2332.11     2253.06     49.54 o 
  -1   3  13      319.46      289.06     15.25 o 
   0   3  13     1616.87     1634.13     34.45 o 
   1   3  13      174.16      192.09     14.82 o 
   2   3  13      642.40      625.20     15.72 o 
   3   3  13       63.93       37.87      7.58 o 
   4   3  13     1760.55     1843.52    146.44 o 
   5   3  13      376.53      417.67     68.04 o 
  -7   4  13       10.37       18.82     12.87 o 
  -6   4  13      357.30      330.09     28.21 o 
  -5   4  13      190.45      179.45     23.74 o 
  -4   4  13      815.16      776.84     42.13 o 
  -3   4  13      258.92      208.89     21.76 o 
  -2   4  13      149.39      126.27     11.45 o 
  -1   4  13      676.58      638.84     20.92 o 
   0   4  13      344.32      343.76     16.08 o 
   1   4  13     1534.81     1538.31     46.55 o 
   2   4  13      438.57      400.33     15.62 o 
   3   4  13     1269.99     1288.55     35.62 o 
   4   4  13       68.54       38.19     14.59 o 
   5   4  13       34.73       51.31     28.53 o 
  -7   5  13       70.38       33.62     20.37 o 
  -6   5  13      488.14      481.08     38.68 o 
  -5   5  13       43.41       44.56     12.04 o 
  -4   5  13      172.08      224.13     22.39 o 
  -3   5  13      527.99      529.39     23.84 o 
  -2   5  13     1390.36     1404.45     51.40 o 
  -1   5  13     1277.87     1191.19     35.22 o 
   0   5  13       25.44        9.78     12.01 o 
   1   5  13        8.50       22.46      7.56 o 
   2   5  13       12.72        8.33     10.26 o 
   3   5  13      194.25      192.99     19.99 o 
   4   5  13       82.61       44.00     14.90 o 
   5   5  13       73.31       71.32     43.43 o 
  -6   6  13        2.27        3.64      9.68 o 
  -5   6  13     1507.42     1628.19     78.07 o 
  -4   6  13        1.26       12.70     10.48 o 
  -3   6  13     1751.68     1897.88     64.67 o 
  -2   6  13      153.13      144.45     27.84 o 
  -1   6  13      468.03      478.01     32.28 o 
   0   6  13        4.65       18.46      9.49 o 
   1   6  13       58.20       58.24     10.61 o 
   2   6  13       12.65       27.53      8.18 o 
   3   6  13      148.60      121.39     22.85 o 
   4   6  13        1.86        6.10     28.63 o 
  -6   7  13      451.39      480.84     36.12 o 
  -5   7  13       11.83       -7.08      8.87 o 
  -4   7  13      493.58      506.17     32.05 o 
  -3   7  13      675.79      640.20     46.62 o 
  -2   7  13      657.50      655.60     40.55 o 
  -1   7  13     1429.55     1492.92     65.44 o 
   0   7  13      204.19      148.02     33.88 o 
   1   7  13       74.65       67.22     19.78 o 
   2   7  13       43.08       25.45      9.61 o 
   3   7  13       42.45       46.41     17.01 o 
   4   7  13       24.39       40.23     34.91 o 
  -5   8  13      103.17       95.56     26.43 o 
  -4   8  13      289.46      365.70     78.82 o 
  -3   8  13       18.00       35.58     16.61 o 
  -2   8  13      370.29      415.38     40.19 o 
  -1   8  13      106.32       58.99     44.55 o 
   0   8  13      253.42      251.58     38.65 o 
   1   8  13      304.17      318.21     38.37 o 
   2   8  13        0.95       34.66     15.15 o 
   3   8  13       26.06       30.04     15.26 o 
  -4   9  13      282.23      295.40     32.18 o 
  -3   9  13        6.00       19.20     25.73 o 
  -2   9  13      377.91      488.18     54.49 o 
  -1   9  13       33.22       58.29     17.00 o 
   0   9  13      282.66      291.33     42.14 o 
   1   9  13       54.34       55.21     16.26 o 
   2   9  13      159.07      153.79     30.83 o 
  -2  10  13        7.89       -0.61     13.85 o 
  -1  10  13      209.00      192.68     33.94 o 
   0  10  13      110.58       62.08     20.69 o 
  -6   0  14     1475.38     1422.11     85.93 o 
  -4   0  14        9.07        2.33     12.90 o 
  -2   0  14     4283.65     4410.36    116.96 o 
   0   0  14    10949.01    11776.36    385.55 o 
   2   0  14      611.90      675.65     29.16 o 
   4   0  14      290.54      363.39     50.24 o 
  -7   1  14        1.28        6.86     14.66 o 
  -6   1  14        1.88       10.05     12.71 o 
  -5   1  14        8.31       26.89      9.59 o 
  -4   1  14      520.17      488.22     25.56 o 
  -3   1  14      113.37      130.63     17.34 o 
  -2   1  14     1122.72     1170.25     30.92 o 
  -1   1  14     2023.48     2134.38     43.88 o 
   0   1  14      169.12      176.14     11.07 o 
   1   1  14     2655.56     2845.67     38.44 o 
   2   1  14      613.11      585.65     18.94 o 
   3   1  14      150.72      120.27     11.05 o 
   4   1  14     1249.26     1437.47     73.99 o 
   5   1  14       27.24       39.97     27.89 o 
  -7   2  14       28.13       40.32     15.12 o 
  -6   2  14      994.72     1009.31     47.88 o 
  -5   2  14      508.92      443.26     24.15 o 
  -4   2  14      138.35      137.08     18.80 o 
  -3   2  14      792.81      804.46     22.18 o 
  -2   2  14     1077.48     1076.97     29.27 o 
  -1   2  14       77.60       78.26     11.19 o 
   0   2  14      212.35      222.42     17.06 o 
   1   2  14     1393.01     1388.46     26.44 o 
   2   2  14      188.59      149.37     15.54 o 
   3   2  14      919.55      941.82     29.41 o 
   4   2  14       27.42       28.83     14.52 o 
   5   2  14       41.54       54.34     19.44 o 
  -7   3  14      409.14      423.86     32.67 o 
  -6   3  14       40.78       32.06     14.80 o 
  -5   3  14      459.67      480.84     28.91 o 
  -4   3  14      582.15      599.12     27.71 o 
  -3   3  14     2159.31     2264.23     50.21 o 
  -2   3  14       74.80       89.08      9.71 o 
  -1   3  14      900.96      918.63     19.50 o 
   0   3  14        6.85       24.08      8.10 o 
   1   3  14     1843.65     1860.20     32.33 o 
   2   3  14      126.89      130.42     13.84 o 
   3   3  14     1924.61     1932.31     74.31 o 
   4   3  14      119.61      109.86     24.28 o 
   5   3  14      222.72      207.46     45.98 o 
  -7   4  14       11.17       33.93     14.67 o 
  -6   4  14      127.63       97.39     19.82 o 
  -5   4  14     1060.09      961.30     40.59 o 
  -4   4  14       30.21       41.85      9.87 o 
  -3   4  14      664.27      624.60     27.92 o 
  -2   4  14     1399.67     1361.30     40.18 o 
  -1   4  14        4.74        0.78     11.42 o 
   0   4  14      125.61      108.39     14.30 o 
   1   4  14      246.75      260.99     17.42 o 
   2   4  14      912.08      919.32     25.35 o 
   3   4  14       54.54       30.31      7.19 o 
   4   4  14       60.07       64.58     18.61 o 
   5   4  14        7.82       48.56     16.29 o 
  -6   5  14       62.97       49.32     22.90 o 
  -5   5  14      758.76      710.33     40.31 o 
  -4   5  14        1.56       17.92      9.91 o 
  -3   5  14      206.87      191.71     20.73 o 
  -2   5  14      301.70      287.46     26.22 o 
  -1   5  14        1.67       20.96     14.13 o 
   0   5  14      183.05      148.89     19.24 o 
   1   5  14       70.81       76.31     15.89 o 
   2   5  14        2.19       15.25      6.57 o 
   3   5  14      186.54      154.15     22.69 o 
   4   5  14       86.10       53.86     26.82 o 
  -6   6  14      489.50      563.56     50.07 o 
  -5   6  14        1.50       -4.32     10.12 o 
  -4   6  14     1763.86     1879.15     74.35 o 
  -3   6  14       92.37       78.27     15.02 o 
  -2   6  14      718.96      773.10     43.04 o 
  -1   6  14        2.02       18.99     20.96 o 
   0   6  14      235.50      242.70     37.53 o 
   1   6  14       71.51       68.17     13.01 o 
   2   6  14      177.59      215.04     22.03 o 
   3   6  14        3.19        9.30     13.23 o 
   4   6  14      554.64      635.03     87.50 o 
  -5   7  14      400.04      389.24     26.27 o 
  -4   7  14      147.96      170.42     29.58 o 
  -3   7  14      635.77      603.61     44.35 o 
  -2   7  14      628.64      612.90     41.85 o 
  -1   7  14       17.58       20.71     11.54 o 
   0   7  14      174.60      149.09     20.55 o 
   1   7  14        0.94       18.56     13.88 o 
   2   7  14       86.21       63.42     11.46 o 
   3   7  14      336.15      339.42     28.01 o 
  -4   8  14       12.96       -3.39     18.72 o 
  -3   8  14      418.53      372.84     52.40 o 
  -2   8  14      322.15      324.55     44.88 o 
  -1   8  14      173.18      228.91     29.10 o 
   0   8  14      252.47      264.06     38.08 o 
   1   8  14        1.07       30.02     14.54 o 
   2   8  14      279.54      258.92     41.57 o 
  -3   9  14      412.67      459.84     62.42 o 
  -2   9  14        6.13       21.18     24.21 o 
  -1   9  14      571.20      669.77     45.17 o 
   0   9  14       51.31       36.18     17.40 o 
   1   9  14       94.04      151.60     29.70 o 
  -7   0  15      463.58      469.68     83.56 o 
  -5   0  15      164.25      151.23     29.55 o 
  -3   0  15     2463.83     2892.52     79.07 o 
  -1   0  15    10722.91    11413.35    242.44 o 
   1   0  15     1274.55     1328.15     51.66 o 
   3   0  15      660.15      597.12     29.85 o 
   5   0  15       21.54       25.97     34.91 o 
  -7   1  15        7.60       10.14     18.47 o 
  -6   1  15       73.08       54.32     14.92 o 
  -5   1  15       82.11       58.25     12.96 o 
  -4   1  15      466.55      458.91     21.98 o 
  -3   1  15       26.14       21.82      5.09 o 
  -2   1  15     1426.05     1480.27     36.16 o 
  -1   1  15      409.68      408.59     15.56 o 
   0   1  15      315.48      325.74     13.45 o 
   1   1  15      269.86      259.74     15.89 o 
   2   1  15      591.81      572.91     18.80 o 
   3   1  15      516.32      485.10     19.14 o 
   4   1  15       15.56        4.22     12.02 o 
   5   1  15       21.86       25.27     42.47 o 
  -7   2  15      163.01      173.81     23.20 o 
  -6   2  15        6.55       32.25     12.38 o 
  -5   2  15      607.66      678.61     35.03 o 
  -4   2  15       87.41       86.64     17.33 o 
  -3   2  15      170.36      191.50     19.83 o 
  -2   2  15       94.88       88.45     11.41 o 
  -1   2  15      113.32      103.78     11.83 o 
   0   2  15     1138.79     1124.66     24.07 o 
   1   2  15     1422.22     1389.79     38.01 o 
   2   2  15      876.36      844.26     24.05 o 
   3   2  15      129.99      101.60     13.09 o 
   4   2  15       62.95       56.73     21.33 o 
   5   2  15      202.35      190.05     77.06 o 
  -7   3  15       17.29       16.07     35.45 o 
  -6   3  15      780.39      853.62     67.89 o 
  -5   3  15     1194.06     1188.38     47.39 o 
  -4   3  15     3125.87     3071.56    109.32 o 
  -3   3  15        0.21       14.93      6.09 o 
  -2   3  15      481.10      488.12     20.57 o 
  -1   3  15       44.72       35.05      6.42 o 
   0   3  15      622.64      644.33     21.04 o 
   1   3  15      444.63      442.56     17.45 o 
   2   3  15     1697.70     1705.87     41.77 o 
   3   3  15      172.09      171.67     27.41 o 
   4   3  15      296.11      285.88     48.95 o 
  -6   4  15      340.71      346.92     29.51 o 
  -5   4  15        8.44       14.45     14.15 o 
  -4   4  15      281.11      286.44     32.66 o 
  -3   4  15      591.60      602.72     24.93 o 
  -2   4  15       99.18       93.49     15.30 o 
  -1   4  15     2044.34     2161.18     95.58 o 
   0   4  15       13.72        1.05     17.48 o 
   1   4  15       17.30       12.67      9.12 o 
   2   4  15       30.67       27.77      5.76 o 
   3   4  15      105.36      122.04     17.55 o 
   4   4  15       15.99       24.69     25.33 o 
  -6   5  15      749.27      770.12     50.79 o 
  -5   5  15       39.28       45.47     12.52 o 
  -4   5  15       59.65       82.49     16.12 o 
  -3   5  15       60.26       49.86      9.95 o 
  -2   5  15       53.24       64.20     13.57 o 
  -1   5  15      436.77      404.42     41.06 o 
   0   5  15       14.45       18.61      9.76 o 
   1   5  15      150.60      118.71     21.05 o 
   2   5  15      399.17      376.56     23.65 o 
   3   5  15        3.97        7.28     10.33 o 
   4   5  15      277.57      291.86     60.46 o 
  -5   6  15      398.80      425.97     29.22 o 
  -4   6  15       70.74       48.99     14.57 o 
  -3   6  15      694.44      748.64     47.11 o 
  -2   6  15      131.85       89.29     22.40 o 
  -1   6  15      679.77      620.95     42.75 o 
   0   6  15      167.27      113.24     28.70 o 
   1   6  15      333.75      432.30     31.99 o 
   2   6  15       46.13       24.32     16.75 o 
   3   6  15      805.39      888.97     51.94 o 
  -5   7  15      122.85       86.97     28.17 o 
  -4   7  15      228.67      141.32     69.93 o 
  -3   7  15      145.58      133.72     41.19 o 
  -2   7  15      220.70      242.34     29.86 o 
  -1   7  15       45.19       57.53     14.18 o 
   0   7  15       49.31       33.98     12.81 o 
   1   7  15      124.83      135.99     23.80 o 
   2   7  15      332.23      358.66     32.92 o 
   3   7  15        1.40       -0.33     19.48 o 
  -4   8  15       48.59       60.97     18.20 o 
  -3   8  15      408.22      456.84     57.61 o 
  -2   8  15       46.99       36.45     23.27 o 
  -1   8  15      366.54      372.31     44.39 o 
   0   8  15       30.51       42.98     16.81 o 
   1   8  15      177.74      174.18     31.45 o 
   2   8  15       42.60       65.35     19.27 o 
  -2   9  15      449.38      564.53     48.11 o 
  -1   9  15        0.38       23.05     15.81 o 
   0   9  15      362.80      384.22     37.07 o 
  -6   0  16      606.27      688.32     69.29 o 
  -4   0  16      970.05     1143.95     53.27 o 
  -2   0  16     4806.47     5230.28    252.97 o 
   0   0  16      776.22      751.48     33.83 o 
   2   0  16      138.92      120.69     16.32 o 
   4   0  16      596.98      594.80     76.85 o 
  -7   1  16        3.61        7.38     17.72 o 
  -6   1  16      227.71      197.06     28.49 o 
  -5   1  16      496.45      493.46     31.21 o 
  -4   1  16       13.69       18.83      7.83 o 
  -3   1  16     2575.65     2626.23    105.32 o 
  -2   1  16        0.83        4.99     11.39 o 
  -1   1  16       46.16       38.01      9.19 o 
   0   1  16      107.22       71.68      9.36 o 
   1   1  16      321.75      308.55     13.89 o 
   2   1  16      545.66      490.84     19.11 o 
   3   1  16        4.81        3.70      9.27 o 
   4   1  16       18.77       42.62     17.06 o 
  -6   2  16      233.18      184.45     25.11 o 
  -5   2  16       50.78       50.19     11.43 o 
  -4   2  16       28.09       36.35     10.77 o 
  -3   2  16      116.62      111.65     16.65 o 
  -2   2  16      238.08      204.75     19.97 o 
  -1   2  16     1276.89     1206.99     35.32 o 
   0   2  16      215.46      209.32     14.94 o 
   1   2  16      355.59      327.73     14.53 o 
   2   2  16      696.65      655.05     25.53 o 
   3   2  16       43.27       16.31     12.41 o 
   4   2  16      381.31      333.85     38.49 o 
  -6   3  16       95.39      101.34     20.76 o 
  -5   3  16     1428.76     1404.94     61.05 o 
  -4   3  16      487.07      475.64     36.80 o 
  -3   3  16     2109.88     2286.28     66.64 o 
  -2   3  16       45.71       24.80     11.89 o 
  -1   3  16      396.82      410.50     22.56 o 
   0   3  16      614.30      611.65     22.25 o 
   1   3  16     1433.85     1449.37     40.05 o 
   2   3  16      212.60      178.93     16.50 o 
   3   3  16      946.26     1033.08     89.69 o 
   4   3  16       82.38       62.87     20.37 o 
  -6   4  16      453.47      429.10     33.69 o 
  -5   4  16       86.67       77.28     13.90 o 
  -4   4  16       97.26       89.93     15.05 o 
  -3   4  16       74.25       69.53     11.71 o 
  -2   4  16      825.68      792.41     47.98 o 
  -1   4  16        0.28       25.07     17.98 o 
   0   4  16       92.83       77.51     12.88 o 
   1   4  16      139.23      113.37     22.49 o 
   2   4  16        2.33        9.76      6.06 o 
   3   4  16       15.03       28.10     14.69 o 
   4   4  16       30.79      -27.46     27.46 o 
  -5   5  16      151.91      140.75     23.13 o 
  -4   5  16       34.72       34.21     13.30 o 
  -3   5  16       11.01       21.34     18.88 o 
  -2   5  16       84.13      100.49     31.61 o 
  -1   5  16       52.24       36.14     28.46 o 
   0   5  16       62.73       46.78     14.98 o 
   1   5  16      547.50      517.81     34.67 o 
   2   5  16       76.38       53.64     15.01 o 
   3   5  16      421.51      330.82     56.84 o 
  -5   6  16        6.42       19.03     11.95 o 
  -4   6  16      315.47      319.87     53.88 o 
  -3   6  16       37.93       18.25     15.78 o 
  -2   6  16      263.11      281.50     31.27 o 
  -1   6  16        5.19       27.99     16.75 o 
   0   6  16      922.42      920.22     58.44 o 
   1   6  16        3.15       39.78     17.12 o 
   2   6  16      401.63      497.71     34.59 o 
   3   6  16      123.13      181.38     57.05 o 
  -4   7  16       40.48       58.20     19.25 o 
  -3   7  16       46.13       59.58     30.56 o 
  -2   7  16        8.58       11.40     13.77 o 
  -1   7  16       20.39       40.70     14.51 o 
   0   7  16       56.86       68.60     15.27 o 
   1   7  16      282.26      304.50     31.24 o 
   2   7  16       46.15       26.75     15.31 o 
  -3   8  16       20.02       24.91     12.23 o 
  -2   8  16      644.41      742.35     55.77 o 
  -1   8  16       74.21       73.35     16.16 o 
   0   8  16      179.10      193.62     28.07 o 
  -5   0  17     2194.83     2298.94    181.80 o 
  -3   0  17     1786.02     1909.05     75.78 o 
  -1   0  17      577.69      573.87     30.37 o 
   1   0  17       12.59        4.82     14.60 o 
   3   0  17      807.89      844.08    108.57 o 
  -6   1  17      236.33      209.69     36.57 o 
  -5   1  17       99.13       96.27     18.85 o 
  -4   1  17     1009.87     1044.84     41.00 o 
  -3   1  17      190.46      132.00     15.06 o 
  -2   1  17      460.84      434.42     19.34 o 
  -1   1  17       26.65       24.60      5.22 o 
   0   1  17        1.81       19.96      6.89 o 
   1   1  17      365.77      334.24     21.34 o 
   2   1  17        1.23        2.45      7.40 o 
   3   1  17       11.27       65.00     20.13 o 
   4   1  17       76.75       27.16     16.33 o 
  -6   2  17      102.79       69.31     20.19 o 
  -5   2  17       97.80       66.06     12.98 o 
  -4   2  17      493.84      484.96     27.37 o 
  -3   2  17       30.38       28.04     10.87 o 
  -2   2  17       84.30       57.44     10.41 o 
  -1   2  17      144.41      123.21     14.88 o 
   0   2  17      331.68      328.33     14.70 o 
   1   2  17      934.04      909.61     33.83 o 
   2   2  17       64.41       61.10     10.69 o 
   3   2  17      156.91      180.93     37.76 o 
   4   2  17       42.30       39.35     26.72 o 
  -6   3  17      597.22      611.12     51.83 o 
  -5   3  17       36.70       37.18     25.31 o 
  -4   3  17      827.51      865.72     46.92 o 
  -3   3  17       16.95        9.82      8.98 o 
  -2   3  17      787.57      829.26     38.41 o 
  -1   3  17       73.21       65.84      9.63 o 
   0   3  17      723.38      672.85     32.73 o 
   1   3  17      237.65      214.27     20.46 o 
   2   3  17     1144.95     1185.28     65.25 o 
   3   3  17       46.88       65.57     39.81 o 
  -5   4  17      203.62      232.57     47.54 o 
  -4   4  17        6.86       10.08      9.57 o 
  -3   4  17      661.57      629.62     32.81 o 
  -2   4  17        9.84       23.64     12.78 o 
  -1   4  17       82.09       98.90     26.92 o 
   0   4  17      215.27      229.22     30.96 o 
   1   4  17       20.63       32.18     12.17 o 
   2   4  17       63.86       56.32     16.46 o 
   3   4  17       30.45       76.00     31.93 o 
  -5   5  17       18.04       27.43     28.16 o 
  -4   5  17        1.57       41.54     20.02 o 
  -3   5  17       31.45       34.02     17.23 o 
  -2   5  17      417.43      436.27     46.85 o 
  -1   5  17      143.75      155.16     28.51 o 
   0   5  17      354.60      329.29     29.52 o 
   1   5  17      216.85      286.19     38.08 o 
   2   5  17      852.90      881.98     47.85 o 
  -4   6  17       35.87       21.30     13.85 o 
  -3   6  17      283.47      300.62     32.31 o 
  -2   6  17       29.40       40.34     14.97 o 
  -1   6  17      729.77      768.18     60.40 o 
   0   6  17        0.35      -13.96     13.96 o 
   1   6  17     1050.37     1029.77     67.24 o 
   2   6  17       92.75       36.35     15.63 o 
  -3   7  17       30.96       16.04     28.43 o 
  -2   7  17        1.20       23.82     12.31 o 
  -1   7  17      214.87      206.58     39.39 o 
   0   7  17       48.22       53.36     20.21 o 
   1   7  17        6.22       16.98     19.81 o 
  -6   0  18      565.10      681.82     68.47 o 
  -4   0  18     2876.79     3110.19    278.17 o 
  -2   0  18      361.09      409.36     60.46 o 
   0   0  18      363.84      353.76     26.21 o 
   2   0  18      854.54      746.04     74.49 o 
  -6   1  18      142.72      128.43     45.34 o 
  -5   1  18      647.96      750.28     41.27 o 
  -4   1  18       37.74       27.46     11.80 o 
  -3   1  18      357.10      372.63     24.03 o 
  -2   1  18        1.33       -1.46      6.43 o 
  -1   1  18        2.37        4.82      9.69 o 
   0   1  18       90.15       59.44     11.95 o 
   1   1  18       20.69       13.70      6.21 o 
   2   1  18       97.31       87.93     14.19 o 
   3   1  18       53.78       52.12     24.31 o 
  -5   2  18       64.50       46.13     14.03 o 
  -4   2  18      181.42      128.54     20.83 o 
  -3   2  18       62.73       49.87     10.06 o 
  -2   2  18       48.13       26.14      9.23 o 
  -1   2  18       20.47       13.41     11.45 o 
   0   2  18      387.87      378.16     20.45 o 
   1   2  18      324.01      329.09     22.91 o 
   2   2  18      449.01      418.72     54.29 o 
   3   2  18      129.04      102.40     33.85 o 
  -5   3  18      576.06      579.56     45.26 o 
  -4   3  18        8.40       27.78     11.49 o 
  -3   3  18      464.35      516.32     32.23 o 
  -2   3  18       28.21       16.14     12.65 o 
  -1   3  18     1207.88     1200.98     48.78 o 
   0   3  18        1.08       -1.82      8.82 o 
   1   3  18      980.99     1078.29     75.81 o 
   2   3  18        6.40        8.96      9.18 o 
   3   3  18      368.15      315.07     64.72 o 
  -5   4  18      174.55      153.20     39.38 o 
  -4   4  18       86.56       84.87     16.69 o 
  -3   4  18      241.05      255.06     36.55 o 
  -2   4  18      180.47      168.24     34.54 o 
  -1   4  18      194.36      273.11     35.22 o 
   0   4  18        3.04      -12.52     12.52 o 
   1   4  18      170.83      207.11     31.30 o 
   2   4  18       21.45       35.24     19.27 o 
  -4   5  18      159.81      128.95     25.49 o 
  -3   5  18      155.74      100.36     22.42 o 
  -2   5  18      142.51      195.65     35.39 o 
  -1   5  18      492.03      517.18     45.84 o 
   0   5  18      416.08      395.95     34.19 o 
   1   5  18      836.61      865.20     61.09 o 
   2   5  18        0.67       25.31     15.23 o 
  -3   6  18        6.90       20.96     22.01 o 
  -2   6  18      264.82      216.95     45.54 o 
  -1   6  18       45.19       58.71     25.00 o 
   0   6  18     1261.38     1397.26     88.13 o 
   1   6  18       41.68       52.41     25.12 o 
  -5   0  19      615.30      712.91     71.21 o 
  -3   0  19     1685.13     1730.25    209.30 o 
  -1   0  19        4.96        1.44      8.04 o 
   1   0  19       83.84       63.51     16.91 o 
  -5   1  19      168.41      157.82     25.98 o 
  -4   1  19      398.95      458.30     38.47 o 
  -3   1  19       52.89       50.62     10.89 o 
  -2   1  19       30.22       28.94     11.29 o 
  -1   1  19      123.80       82.46     13.60 o 
   0   1  19        6.01       20.00      7.41 o 
   1   1  19      199.30      191.48     23.53 o 
   2   1  19      114.80       48.39     21.22 o 
  -5   2  19        7.04       34.98     14.99 o 
  -4   2  19       67.85       87.72     41.73 o 
  -3   2  19      363.29      333.68     38.97 o 
  -2   2  19       88.92      101.55     17.26 o 
  -1   2  19      515.04      497.11     30.01 o 
   0   2  19      495.89      518.53     35.96 o 
   1   2  19      125.79      104.48     22.64 o 
   2   2  19      178.04      170.52     58.33 o 
  -4   3  19      397.78      357.68     26.22 o 
  -3   3  19        8.54       26.75     17.57 o 
  -2   3  19      417.61      445.06     50.58 o 
  -1   3  19       50.89       38.06     13.55 o 
   0   3  19      625.88      685.52     52.34 o 
   1   3  19        1.56       26.91     12.41 o 
   2   3  19      550.24      644.61     87.07 o 
  -4   4  19      329.45      436.30     42.41 o 
  -3   4  19      150.94      147.59     35.30 o 
  -2   4  19      495.38      568.32     39.64 o 
  -1   4  19        0.70       22.22     12.11 o 
   0   4  19      148.49      122.45     31.15 o 
   1   4  19      173.22       91.66     22.06 o 
  -3   5  19      319.41      327.23     38.44 o 
  -2   5  19      310.46      306.03     63.87 o 
  -1   5  19      228.66      282.08     31.00 o 
   0   5  19      474.74      492.07     40.85 o 
  -4   0  20      329.27      306.98     70.46 o 
  -2   0  20       78.64       33.94     15.69 o 
   0   0  20      260.86      282.25     62.59 o 
  -4   1  20      188.60      173.34     27.35 o 
  -3   1  20        2.84       18.03     10.70 o 
  -2   1  20      161.94      148.84     25.79 o 
  -1   1  20        9.93       10.03      8.39 o 
   0   1  20      143.56      115.56     19.50 o 
   1   1  20       35.58       10.02      8.55 o 
  -4   2  20       68.82       53.53     16.30 o 
  -3   2  20      124.12       88.55     16.36 o 
  -2   2  20      724.01      765.32     66.33 o 
  -1   2  20      435.55      398.57     31.48 o 
   0   2  20      319.09      291.10     48.11 o 
   1   2  20      736.98      754.73     58.94 o 
  -3   3  20      395.57      456.85     39.73 o 
  -2   3  20       70.12       51.79     17.71 o 
  -1   3  20      306.73      290.52     37.86 o 
   0   3  20       94.40       36.84     16.15 o 
  -2   4  20        0.80      -20.86     20.86 o 
  -1   4  20      281.40      258.63     37.58 o 
   0   4  20        6.98       22.91     26.29 o 
  -3   0  21      120.00       59.61     40.87 o 
  -1   0  21      117.05       67.92     31.29 o 
  -3   1  21      250.79      212.40     27.38 o 
  -2   1  21       18.79       39.52     18.14 o 
  -1   1  21      818.26      846.85     70.82 o 
   0   1  21       63.99       54.13     14.43 o 
  -2   2  21      169.52      130.26     37.78 o 
  -1   2  21      285.11      212.70     27.05 o 
                                                 
